# Supplementary material for: Genetic Diagnostic Yield and Novel Causal Genes of Congenital Heart Disease
Source: Front Genet. 2022 Jul 13;13:941364. doi: 10.3389/fgene.2022.941364 (PMC9326225; doi:10.3389/fgene.2022.941364)
Supplement: Supplementary file 1 [file DataSheet1.xlsx]

## Sheet: TableS1
Table S1. Definitive CHD related genes and candidate or potential CHD related genes by this study
Gene Symbol	Official Symbol	Official Full Name	CHD Correlation	Evidence Resources
A2BP1	RBFOX1	RNA binding fox-1 homolog 1	Reported known CHD related gene	Lale, S., Yu, S., & Ahmed, A. (2011).
ABCA2	ABCA2	ATP binding cassette subfamily A member 2	Reported known CHD related gene	Morton, S. U., Quiat, D., Seidman, J. G., & Seidman, C. E. (2022).
ABCC9	ABCC9	ATP binding cassette subfamily C member 9	Reported known CHD related gene	Jin, S. C., Homsy, J., Zaidi, S., et al. (2017).;Sifrim, A., Hitz, M. P., Wilsdon, A., et al. (2016).
ABCD3	ABCD3	ATP binding cassette subfamily D member 3	Reported known CHD related gene	Jin, S. C., Homsy, J., Zaidi, S., et al. (2017).
ACAN	ACAN	aggrecan	Reported known CHD related gene	Jin, S. C., Homsy, J., Zaidi, S., et al. (2017).
ACTA2	ACTA2	actin, alpha 2, smooth muscle, aorta	Reported known CHD related gene	Sifrim, A., Hitz, M. P., Wilsdon, A., et al. (2016).;Logeswaran, T., Friedburg, C., Hofmann, K., et al. (2017).
ACTB	ACTB	actin beta	Reported known CHD related gene	Jin, S. C., Homsy, J., Zaidi, S., et al. (2017).;Sifrim, A., Hitz, M. P., Wilsdon, A., et al. (2016).
ACTC1	ACTC1	actin, alpha, cardiac muscle 1	Reported known CHD related gene	Williams, K., Carson, J., & Lo, C. (2019).;Sifrim, A., Hitz, M. P., Wilsdon, A., et al. (2016).;Augière, C., Mégy, S., El Malti, R., et al. (2015).
ACVR1	ACVR1	activin A receptor type 1	Reported known CHD related gene	Williams, K., Carson, J., & Lo, C. (2019).
ACVR2B	ACVR2B	activin A receptor type 2B	Reported known CHD related gene	Jin, S. C., Homsy, J., Zaidi, S., et al. (2017).;Williams, K., Carson, J., & Lo, C. (2019).;Sifrim, A., Hitz, M. P., Wilsdon, A., et al. (2016).
ADAM17	ADAM17	ADAM metallopeptidase domain 17	Reported known CHD related gene	Williams, K., Carson, J., & Lo, C. (2019).
ADAMTS10	ADAMTS10	ADAM metallopeptidase with thrombospondin type 1 motif 10	Reported known CHD related gene	Jin, S. C., Homsy, J., Zaidi, S., et al. (2017).
ADAMTS6	ADAMTS6	ADAM metallopeptidase with thrombospondin type 1 motif 6	Reported known CHD related gene	Jin, S. C., Homsy, J., Zaidi, S., et al. (2017).
ADNP	ADNP	activity dependent neuroprotector homeobox	Reported known CHD related gene	Jin, S. C., Homsy, J., Zaidi, S., et al. (2017).;Morton, S. U., Quiat, D., Seidman, J. G., & Seidman, C. E. (2022).;Sifrim, A., Hitz, M. P., Wilsdon, A., et al. (2016).
AGPS	AGPS	alkylglycerone phosphate synthase	Reported known CHD related gene	Morton, S. U., Quiat, D., Seidman, J. G., & Seidman, C. E. (2022).
AKAP6	AKAP6	A-kinase anchoring protein 6	Reported known CHD related gene	Morton, S. U., Quiat, D., Seidman, J. G., & Seidman, C. E. (2022).
ALK2	ACVR1	activin A receptor type 1	Reported known CHD related gene	Joziasse, I. C., Smith, K. A., Chocron, S., et al. (2011).
AMBRA1	AMBRA1	autophagy and beclin 1 regulator 1	Reported known CHD related gene	Morton, S. U., Quiat, D., Seidman, J. G., & Seidman, C. E. (2022).
AMER1	AMER1	APC membrane recruitment protein 1	Reported known CHD related gene	Sifrim, A., Hitz, M. P., Wilsdon, A., et al. (2016).
ANK3	ANK3	ankyrin 3	Reported known CHD related gene	Morton, S. U., Quiat, D., Seidman, J. G., & Seidman, C. E. (2022).
ANKHD1	ANKHD1	ankyrin repeat and KH domain containing 1	Reported known CHD related gene	Morton, S. U., Quiat, D., Seidman, J. G., & Seidman, C. E. (2022).
ANKRD11	ANKRD11	ankyrin repeat domain 11	Reported known CHD related gene	Jin, S. C., Homsy, J., Zaidi, S., et al. (2017).;Morton, S. U., Quiat, D., Seidman, J. G., & Seidman, C. E. (2022).
ANKS6	ANKS6	ankyrin repeat and sterile alpha motif domain containing 6	Reported known CHD related gene	Jin, S. C., Homsy, J., Zaidi, S., et al. (2017).
AP1B1	AP1B1	adaptor related protein complex 1 subunit beta 1	Reported known CHD related gene	Jin, S. C., Homsy, J., Zaidi, S., et al. (2017).
AP2B1	AP2B1	adaptor related protein complex 2 subunit beta 1	Reported known CHD related gene	Jin, S. C., Homsy, J., Zaidi, S., et al. (2017).
APC	APC	APC, WNT signaling pathway regulator	Reported known CHD related gene	Williams, K., Carson, J., & Lo, C. (2019).
ARHGAP29	ARHGAP29	Rho GTPase activating protein 29	Reported known CHD related gene	Morton, S. U., Quiat, D., Seidman, J. G., & Seidman, C. E. (2022).
ARHGAP31	ARHGAP31	Rho GTPase activating protein 31	Reported known CHD related gene	Jin, S. C., Homsy, J., Zaidi, S., et al. (2017).
ARID1A	ARID1A	AT-rich interaction domain 1A	Reported known CHD related gene	Jin, S. C., Homsy, J., Zaidi, S., et al. (2017).;Sifrim, A., Hitz, M. P., Wilsdon, A., et al. (2016).
ARL13B	ARL13B	ADP ribosylation factor like GTPase 13B	Reported known CHD related gene	Jin, S. C., Homsy, J., Zaidi, S., et al. (2017).
ARL6	ARL6	ADP ribosylation factor like GTPase 6	Reported known CHD related gene	Jin, S. C., Homsy, J., Zaidi, S., et al. (2017).
ARMC4	ARMC4	armadillo repeat containing 4	Reported known CHD related gene	Jin, S. C., Homsy, J., Zaidi, S., et al. (2017).
ASXL1	ASXL1	ASXL transcriptional regulator 1	Reported known CHD related gene	Jin, S. C., Homsy, J., Zaidi, S., et al. (2017).;Sifrim, A., Hitz, M. P., Wilsdon, A., et al. (2016).
ATG2A	ATG2A	autophagy related 2A	Reported known CHD related gene	Morton, S. U., Quiat, D., Seidman, J. G., & Seidman, C. E. (2022).
ATIC	ATIC	5-aminoimidazole-4-carboxamide ribonucleotide formyltransferase/IMP cyclohydrolase	Reported known CHD related gene	Jin, S. C., Homsy, J., Zaidi, S., et al. (2017).;Sifrim, A., Hitz, M. P., Wilsdon, A., et al. (2016).
ATL2	ATL2	atlastin GTPase 2	Reported known CHD related gene	Morton, S. U., Quiat, D., Seidman, J. G., & Seidman, C. E. (2022).
ATP13A1	ATP13A1	ATPase 13A1	Reported known CHD related gene	Morton, S. U., Quiat, D., Seidman, J. G., & Seidman, C. E. (2022).
ATP2B1	ATP2B1	ATPase plasma membrane Ca2+ transporting 1	Reported known CHD related gene	Morton, S. U., Quiat, D., Seidman, J. G., & Seidman, C. E. (2022).
ATP2C1	ATP2C1	ATPase secretory pathway Ca2+ transporting 1	Reported known CHD related gene	Morton, S. U., Quiat, D., Seidman, J. G., & Seidman, C. E. (2022).
ATP8B2	ATP8B2	ATPase phospholipid transporting 8B2	Reported known CHD related gene	Morton, S. U., Quiat, D., Seidman, J. G., & Seidman, C. E. (2022).
B3GALT6	B3GALT6	beta-1,3-galactosyltransferase 6	Reported known CHD related gene	Jin, S. C., Homsy, J., Zaidi, S., et al. (2017).;Sifrim, A., Hitz, M. P., Wilsdon, A., et al. (2016).
BBS1	BBS1	Bardet-Biedl syndrome 1	Reported known CHD related gene	Jin, S. C., Homsy, J., Zaidi, S., et al. (2017).
BBS10	BBS10	Bardet-Biedl syndrome 10	Reported known CHD related gene	Jin, S. C., Homsy, J., Zaidi, S., et al. (2017).
BBS12	BBS12	Bardet-Biedl syndrome 12	Reported known CHD related gene	Jin, S. C., Homsy, J., Zaidi, S., et al. (2017).
BBS2	BBS2	Bardet-Biedl syndrome 2	Reported known CHD related gene	Jin, S. C., Homsy, J., Zaidi, S., et al. (2017).
BBS4	BBS4	Bardet-Biedl syndrome 4	Reported known CHD related gene	Jin, S. C., Homsy, J., Zaidi, S., et al. (2017).
BBS5	BBS5	Bardet-Biedl syndrome 5	Reported known CHD related gene	Jin, S. C., Homsy, J., Zaidi, S., et al. (2017).
BBS7	BBS7	Bardet-Biedl syndrome 7	Reported known CHD related gene	Jin, S. C., Homsy, J., Zaidi, S., et al. (2017).
BBS9	BBS9	Bardet-Biedl syndrome 9	Reported known CHD related gene	Jin, S. C., Homsy, J., Zaidi, S., et al. (2017).
BCAR1	BCAR1	BCAR1, Cas family scaffold protein	Reported known CHD related gene	Morton, S. U., Quiat, D., Seidman, J. G., & Seidman, C. E. (2022).
BCL9	BCL9	B cell CLL/lymphoma 9	Reported known CHD related gene	Williams, K., Carson, J., & Lo, C. (2019).
BCOR	BCOR	BCL6 corepressor	Reported known CHD related gene	Jin, S. C., Homsy, J., Zaidi, S., et al. (2017).;Sifrim, A., Hitz, M. P., Wilsdon, A., et al. (2016).
BICC1	BICC1	BicC family RNA binding protein 1	Reported known CHD related gene	Jin, S. C., Homsy, J., Zaidi, S., et al. (2017).
BMPR1A	BMPR1A	bone morphogenetic protein receptor type 1A	Reported known CHD related gene	Williams, K., Carson, J., & Lo, C. (2019).;Demal, T. J., Heise, M., Reiz, B., et al. (2019).;Breckpot, J., Tranchevent, L. C., Thienpont, B., et al. (2012)
BMPR2	BMPR2	bone morphogenetic protein receptor type 2	Reported known CHD related gene	Williams, K., Carson, J., & Lo, C. (2019).
BRAF	BRAF	B-Raf proto-oncogene, serine/threonine kinase	Reported known CHD related gene	Jin, S. C., Homsy, J., Zaidi, S., et al. (2017).;Williams, K., Carson, J., & Lo, C. (2019).;Sifrim, A., Hitz, M. P., Wilsdon, A., et al. (2016).
BRAF1	BRAF	B-Raf proto-oncogene, serine/threonine kinase	Reported known CHD related gene	Sifrim, A., Hitz, M. P., Wilsdon, A., et al. (2016).
BVES	BVES	blood vessel epicardial substance	Reported known CHD related gene	Williams, K., Carson, J., & Lo, C. (2019).
C1ORF127	C1orf127	chromosome 1 open reading frame 127	Reported known CHD related gene	Jin, S. C., Homsy, J., Zaidi, S., et al. (2017).
C5ORF42	CPLANE1	ciliogenesis and planar polarity effector complex subunit 1	Reported known CHD related gene	Jin, S. C., Homsy, J., Zaidi, S., et al. (2017).
CACNA1C	CACNA1C	calcium voltage-gated channel subunit alpha1 C	Reported known CHD related gene	Jin, S. C., Homsy, J., Zaidi, S., et al. (2017).;Morton, S. U., Quiat, D., Seidman, J. G., & Seidman, C. E. (2022).
CACNA1H	CACNA1H	calcium voltage-gated channel subunit alpha1 H	Reported known CHD related gene	Morton, S. U., Quiat, D., Seidman, J. G., & Seidman, C. E. (2022).
CAD	CAD	carbamoyl-phosphate synthetase 2, aspartate transcarbamylase, and dihydroorotase	Reported known CHD related gene	Morton, S. U., Quiat, D., Seidman, J. G., & Seidman, C. E. (2022).
CASZ1	CASZ1	castor zinc finger 1	Reported known CHD related gene	Williams, K., Carson, J., & Lo, C. (2019).
CBL	CBL	Cbl proto-oncogene	Reported known CHD related gene	Jin, S. C., Homsy, J., Zaidi, S., et al. (2017).;Sifrim, A., Hitz, M. P., Wilsdon, A., et al. (2016).
CC2D2A	CC2D2A	coiled-coil and C2 domain containing 2A	Reported known CHD related gene	Jin, S. C., Homsy, J., Zaidi, S., et al. (2017).
CCBE1	CCBE1	collagen and calcium binding EGF domains 1	Reported known CHD related gene	Sifrim, A., Hitz, M. P., Wilsdon, A., et al. (2016).
CCDC103	CCDC103	coiled-coil domain containing 103	Reported known CHD related gene	Jin, S. C., Homsy, J., Zaidi, S., et al. (2017).;Sifrim, A., Hitz, M. P., Wilsdon, A., et al. (2016).
CCDC114	CCDC114	coiled-coil domain containing 114	Reported known CHD related gene	Jin, S. C., Homsy, J., Zaidi, S., et al. (2017).;Sifrim, A., Hitz, M. P., Wilsdon, A., et al. (2016).
CCDC151	CCDC151	coiled-coil domain containing 151	Reported known CHD related gene	Jin, S. C., Homsy, J., Zaidi, S., et al. (2017).;Sifrim, A., Hitz, M. P., Wilsdon, A., et al. (2016).
CCDC39	CCDC39	coiled-coil domain containing 39	Reported known CHD related gene	Jin, S. C., Homsy, J., Zaidi, S., et al. (2017).;Sifrim, A., Hitz, M. P., Wilsdon, A., et al. (2016).
CCDC40	CCDC40	coiled-coil domain containing 40	Reported known CHD related gene	Jin, S. C., Homsy, J., Zaidi, S., et al. (2017).;Sifrim, A., Hitz, M. P., Wilsdon, A., et al. (2016).
CCN1	CCNA2	cyclin A2ERRO-exists_sERRO-exists_s	Reported known CHD related gene	Williams, K., Carson, J., & Lo, C. (2019).
CD96	CD96	CD96 molecule	Reported known CHD related gene	Jin, S. C., Homsy, J., Zaidi, S., et al. (2017).;Sifrim, A., Hitz, M. P., Wilsdon, A., et al. (2016).
CDK13	CDK13	cyclin dependent kinase 13	Reported known CHD related gene	Morton, S. U., Quiat, D., Seidman, J. G., & Seidman, C. E. (2022).
CDKN1C	CDKN1C	cyclin dependent kinase inhibitor 1C	Reported known CHD related gene	Jin, S. C., Homsy, J., Zaidi, S., et al. (2017).
CEP290	CEP290	centrosomal protein 290	Reported known CHD related gene	Jin, S. C., Homsy, J., Zaidi, S., et al. (2017).;Sifrim, A., Hitz, M. P., Wilsdon, A., et al. (2016).
CEP41	CEP41	centrosomal protein 41	Reported known CHD related gene	Jin, S. C., Homsy, J., Zaidi, S., et al. (2017).
CEP57	CEP57	centrosomal protein 57	Reported known CHD related gene	Jin, S. C., Homsy, J., Zaidi, S., et al. (2017).;Sifrim, A., Hitz, M. P., Wilsdon, A., et al. (2016).
CFC1	CFC1	cripto, FRL-1, cryptic family 1	Reported known CHD related gene	Jin, S. C., Homsy, J., Zaidi, S., et al. (2017).;Sifrim, A., Hitz, M. P., Wilsdon, A., et al. (2016).
CHD4	CHD4	chromodomain helicase DNA binding protein 4	Reported known CHD related gene	Jin, S. C., Homsy, J., Zaidi, S., et al. (2017).;Morton, S. U., Quiat, D., Seidman, J. G., & Seidman, C. E. (2022).
CHD7	CHD7	chromodomain helicase DNA binding protein 7	Reported known CHD related gene	Jin, S. C., Homsy, J., Zaidi, S., et al. (2017).;Morton, S. U., Quiat, D., Seidman, J. G., & Seidman, C. E. (2022).;Sifrim, A., Hitz, M. P., Wilsdon, A., et al. (2016).
CHD8	CHD8	chromodomain helicase DNA binding protein 8	Reported known CHD related gene	Morton, S. U., Quiat, D., Seidman, J. G., & Seidman, C. E. (2022).
CHRNA1	CHRNA1	cholinergic receptor nicotinic alpha 1 subunit	Reported known CHD related gene	Sifrim, A., Hitz, M. P., Wilsdon, A., et al. (2016).
CHST14	CHST14	carbohydrate sulfotransferase 14	Reported known CHD related gene	Sifrim, A., Hitz, M. P., Wilsdon, A., et al. (2016).
CHST3	CHST3	carbohydrate sulfotransferase 3	Reported known CHD related gene	Jin, S. C., Homsy, J., Zaidi, S., et al. (2017).;Sifrim, A., Hitz, M. P., Wilsdon, A., et al. (2016).
CHUK	CHUK	conserved helix-loop-helix ubiquitous kinase	Reported known CHD related gene	Sifrim, A., Hitz, M. P., Wilsdon, A., et al. (2016).
CITED2	CITED2	Cbp/p300 interacting transactivator with Glu/Asp rich carboxy-terminal domain 2	Reported known CHD related gene	Jin, S. C., Homsy, J., Zaidi, S., et al. (2017).;Williams, K., Carson, J., & Lo, C. (2019).;Sifrim, A., Hitz, M. P., Wilsdon, A., et al. (2016).
CLCN7	CLCN7	chloride voltage-gated channel 7	Reported known CHD related gene	Morton, S. U., Quiat, D., Seidman, J. G., & Seidman, C. E. (2022).
CLSPN	CLSPN	claspin	Reported known CHD related gene	Morton, S. U., Quiat, D., Seidman, J. G., & Seidman, C. E. (2022).
CLUH	CLUH	clustered mitochondria homolog	Reported known CHD related gene	Morton, S. U., Quiat, D., Seidman, J. G., & Seidman, C. E. (2022).
CNTRL	CNTRL	centriolin	Reported known CHD related gene	Jin, S. C., Homsy, J., Zaidi, S., et al. (2017).
COL11A1	COL11A1	collagen type XI alpha 1 chain	Reported known CHD related gene	Morton, S. U., Quiat, D., Seidman, J. G., & Seidman, C. E. (2022).
COL1A1	COL1A1	collagen type I alpha 1 chain	Reported known CHD related gene	Jin, S. C., Homsy, J., Zaidi, S., et al. (2017).;Sifrim, A., Hitz, M. P., Wilsdon, A., et al. (2016).
COL1A2	COL1A2	collagen type I alpha 2 chain	Reported known CHD related gene	Jin, S. C., Homsy, J., Zaidi, S., et al. (2017).;Morton, S. U., Quiat, D., Seidman, J. G., & Seidman, C. E. (2022).
COL27A1	COL27A1	collagen type XXVII alpha 1 chain	Reported known CHD related gene	Morton, S. U., Quiat, D., Seidman, J. G., & Seidman, C. E. (2022).
COL2A1	COL2A1	collagen type II alpha 1 chain	Reported known CHD related gene	Jin, S. C., Homsy, J., Zaidi, S., et al. (2017).;Sifrim, A., Hitz, M. P., Wilsdon, A., et al. (2016).
COL3A1	COL3A1	collagen type III alpha 1 chain	Reported known CHD related gene	Jin, S. C., Homsy, J., Zaidi, S., et al. (2017).;Morton, S. U., Quiat, D., Seidman, J. G., & Seidman, C. E. (2022).;Sifrim, A., Hitz, M. P., Wilsdon, A., et al. (2016).
COL4A3BP	COL4A3BP	collagen type IV alpha 3 binding protein	Reported known CHD related gene	Morton, S. U., Quiat, D., Seidman, J. G., & Seidman, C. E. (2022).
COL5A1	COL5A1	collagen type V alpha 1 chain	Reported known CHD related gene	Jin, S. C., Homsy, J., Zaidi, S., et al. (2017).
COL5A2	COL5A2	collagen type V alpha 2 chain	Reported known CHD related gene	Jin, S. C., Homsy, J., Zaidi, S., et al. (2017).
COL6A1	COL6A1	collagen type VI alpha 1 chain	Reported known CHD related gene	Morton, S. U., Quiat, D., Seidman, J. G., & Seidman, C. E. (2022).
COPS6	COPS6	COP9 signalosome subunit 6	Reported known CHD related gene	Morton, S. U., Quiat, D., Seidman, J. G., & Seidman, C. E. (2022).
COX7B	COX7B	cytochrome c oxidase subunit 7B	Reported known CHD related gene	Jin, S. C., Homsy, J., Zaidi, S., et al. (2017).;Sifrim, A., Hitz, M. P., Wilsdon, A., et al. (2016).
CREBBP	CREBBP	CREB binding protein	Reported known CHD related gene	Jin, S. C., Homsy, J., Zaidi, S., et al. (2017).;Williams, K., Carson, J., & Lo, C. (2019).;Sifrim, A., Hitz, M. P., Wilsdon, A., et al. (2016).
CRELD1	CRELD1	cysteine rich with EGF like domains 1	Reported known CHD related gene	Jin, S. C., Homsy, J., Zaidi, S., et al. (2017).;Sifrim, A., Hitz, M. P., Wilsdon, A., et al. (2016).
CTCF	CTCF	CCCTC-binding factor	Reported known CHD related gene	Sifrim, A., Hitz, M. P., Wilsdon, A., et al. (2016).
CTDP1	CTDP1	CTD phosphatase subunit 1	Reported known CHD related gene	Morton, S. U., Quiat, D., Seidman, J. G., & Seidman, C. E. (2022).
CTNNB1	CTNNB1	catenin beta 1	Reported known CHD related gene	Morton, S. U., Quiat, D., Seidman, J. G., & Seidman, C. E. (2022).
CXCR4	CXCR4	C-X-C motif chemokine receptor 4	Reported known CHD related gene	Jin, S. C., Homsy, J., Zaidi, S., et al. (2017).
CYFIP1	CYFIP1	cytoplasmic FMR1 interacting protein 1	Reported known CHD related gene	Morton, S. U., Quiat, D., Seidman, J. G., & Seidman, C. E. (2022).
DAAM1	DAAM1	dishevelled associated activator of morphogenesis 1	Reported known CHD related gene	Bao, B., Zhang, L., Hu, H., et al. (2012).
DAND5	DAND5	DAN domain BMP antagonist family member 5	Reported known CHD related gene	Cristo, F., Inácio, J. M., Rosas, G., et al. (2017).
DAW1	DAW1	dynein assembly factor with WD repeats 1	Reported known CHD related gene	Jin, S. C., Homsy, J., Zaidi, S., et al. (2017).
DCHS1	DCHS1	dachsous cadherin-related 1	Reported known CHD related gene	Williams, K., Carson, J., & Lo, C. (2019).
DCTN5	DCTN5	dynactin subunit 5	Reported known CHD related gene	Jin, S. C., Homsy, J., Zaidi, S., et al. (2017).
DDX11	DDX11	DEAD/H-box helicase 11	Reported known CHD related gene	Jin, S. C., Homsy, J., Zaidi, S., et al. (2017).;Sifrim, A., Hitz, M. P., Wilsdon, A., et al. (2016).
DDX59	DDX59	DEAD-box helicase 59	Reported known CHD related gene	Sifrim, A., Hitz, M. P., Wilsdon, A., et al. (2016).
DGCR2	DGCR2	DiGeorge syndrome critical region gene 2	Reported known CHD related gene	Jin, S. C., Homsy, J., Zaidi, S., et al. (2017).
DGKD	DGKD	diacylglycerol kinase delta	Reported known CHD related gene	Morton, S. U., Quiat, D., Seidman, J. G., & Seidman, C. E. (2022).
DHCR7	DHCR7	7-dehydrocholesterol reductase	Reported known CHD related gene	Jin, S. C., Homsy, J., Zaidi, S., et al. (2017).;Sifrim, A., Hitz, M. P., Wilsdon, A., et al. (2016).
DIS3L2	DIS3L2	DIS3 like 3'-5' exoribonuclease 2	Reported known CHD related gene	Sifrim, A., Hitz, M. P., Wilsdon, A., et al. (2016).
DNAAF1	DNAAF1	dynein axonemal assembly factor 1	Reported known CHD related gene	Jin, S. C., Homsy, J., Zaidi, S., et al. (2017).
DNAAF2	DNAAF2	dynein axonemal assembly factor 2	Reported known CHD related gene	Jin, S. C., Homsy, J., Zaidi, S., et al. (2017).
DNAAF3	DNAAF3	dynein axonemal assembly factor 3	Reported known CHD related gene	Jin, S. C., Homsy, J., Zaidi, S., et al. (2017).;Sifrim, A., Hitz, M. P., Wilsdon, A., et al. (2016).
DNAH11	DNAH11	dynein axonemal heavy chain 11	Reported known CHD related gene	Jin, S. C., Homsy, J., Zaidi, S., et al. (2017).
DNAH5	DNAH5	dynein axonemal heavy chain 5	Reported known CHD related gene	Jin, S. C., Homsy, J., Zaidi, S., et al. (2017).
DNAI1	DNAI1	dynein axonemal intermediate chain 1	Reported known CHD related gene	Jin, S. C., Homsy, J., Zaidi, S., et al. (2017).
DNAI2	DNAI2	dynein axonemal intermediate chain 2	Reported known CHD related gene	Jin, S. C., Homsy, J., Zaidi, S., et al. (2017).
DNAL1	DNAL1	dynein axonemal light chain 1	Reported known CHD related gene	Jin, S. C., Homsy, J., Zaidi, S., et al. (2017).
DNM2	DNM2	dynamin 2	Reported known CHD related gene	Jin, S. C., Homsy, J., Zaidi, S., et al. (2017).
DOCK6	DOCK6	dedicator of cytokinesis 6	Reported known CHD related gene	Jin, S. C., Homsy, J., Zaidi, S., et al. (2017).
DRC1	DRC1	dynein regulatory complex subunit 1	Reported known CHD related gene	Jin, S. C., Homsy, J., Zaidi, S., et al. (2017).
DVL1	DVL1	dishevelled segment polarity protein 1	Reported known CHD related gene	Williams, K., Carson, J., & Lo, C. (2019).
DYNC2H1	DYNC2H1	dynein cytoplasmic 2 heavy chain 1	Reported known CHD related gene	Jin, S. C., Homsy, J., Zaidi, S., et al. (2017).
DYRK1A	DYRK1A	dual specificity tyrosine phosphorylation regulated kinase 1A	Reported known CHD related gene	Morton, S. U., Quiat, D., Seidman, J. G., & Seidman, C. E. (2022).
DYX1C1	DNAAF4	dynein axonemal assembly factor 4	Reported known CHD related gene	Jin, S. C., Homsy, J., Zaidi, S., et al. (2017).;Sifrim, A., Hitz, M. P., Wilsdon, A., et al. (2016).
ECE1	ECE1	endothelin converting enzyme 1	Reported known CHD related gene	Jin, S. C., Homsy, J., Zaidi, S., et al. (2017).
EDN1	EDN1	endothelin 1	Reported known CHD related gene	Williams, K., Carson, J., & Lo, C. (2019).
EFTUD2	EFTUD2	elongation factor Tu GTP binding domain containing 2	Reported known CHD related gene	Jin, S. C., Homsy, J., Zaidi, S., et al. (2017).;Sifrim, A., Hitz, M. P., Wilsdon, A., et al. (2016).
EHMT1	EHMT1	euchromatic histone lysine methyltransferase 1	Reported known CHD related gene	Jin, S. C., Homsy, J., Zaidi, S., et al. (2017).;Sifrim, A., Hitz, M. P., Wilsdon, A., et al. (2016).
EIF6	EIF6	eukaryotic translation initiation factor 6	Reported known CHD related gene	Morton, S. U., Quiat, D., Seidman, J. G., & Seidman, C. E. (2022).
ELN	ELN	elastin	Reported known CHD related gene	Jin, S. C., Homsy, J., Zaidi, S., et al. (2017).;Williams, K., Carson, J., & Lo, C. (2019).;Sifrim, A., Hitz, M. P., Wilsdon, A., et al. (2016).
ENAH	ENAH	ENAH, actin regulator	Reported known CHD related gene	Morton, S. U., Quiat, D., Seidman, J. G., & Seidman, C. E. (2022).
EOGT	EOGT	EGF domain specific O-linked N-acetylglucosamine transferase	Reported known CHD related gene	Jin, S. C., Homsy, J., Zaidi, S., et al. (2017).;Sifrim, A., Hitz, M. P., Wilsdon, A., et al. (2016).
EP300	EP300	E1A binding protein p300	Reported known CHD related gene	Williams, K., Carson, J., & Lo, C. (2019).;Sifrim, A., Hitz, M. P., Wilsdon, A., et al. (2016).
ESCO2	ESCO2	establishment of sister chromatid cohesion N-acetyltransferase 2	Reported known CHD related gene	Jin, S. C., Homsy, J., Zaidi, S., et al. (2017).;Sifrim, A., Hitz, M. P., Wilsdon, A., et al. (2016).
ETS1	ETS1	ETS proto-oncogene 1, transcription factor	Reported known CHD related gene	Williams, K., Carson, J., & Lo, C. (2019).
ETV2	ETV2	ETS variant 2	Reported known CHD related gene	Basel-Salmon, L., Ruhrman-Shahar, N., Barel, O., et al. (2021).
EVC	EVC	EvC ciliary complex subunit 1	Reported known CHD related gene	Jin, S. C., Homsy, J., Zaidi, S., et al. (2017).;Sifrim, A., Hitz, M. P., Wilsdon, A., et al. (2016).
EVC2	EVC2	EvC ciliary complex subunit 2	Reported known CHD related gene	Jin, S. C., Homsy, J., Zaidi, S., et al. (2017).;Sifrim, A., Hitz, M. P., Wilsdon, A., et al. (2016).
FAM135A	FAM135A	family with sequence similarity 135 member A	Reported known CHD related gene	Morton, S. U., Quiat, D., Seidman, J. G., & Seidman, C. E. (2022).
FAM160A2	FAM160A2	family with sequence similarity 160 member A2	Reported known CHD related gene	Morton, S. U., Quiat, D., Seidman, J. G., & Seidman, C. E. (2022).
FARSB	FARSB	phenylalanyl-tRNA synthetase subunit beta	Reported known CHD related gene	Morton, S. U., Quiat, D., Seidman, J. G., & Seidman, C. E. (2022).
FBLN1	FBLN1	fibulin 1	Reported known CHD related gene	Morton, S. U., Quiat, D., Seidman, J. G., & Seidman, C. E. (2022).
FBLN5	FBLN5	fibulin 5	Reported known CHD related gene	Sifrim, A., Hitz, M. P., Wilsdon, A., et al. (2016).
FBN1	FBN1	fibrillin 1	Reported known CHD related gene	Jin, S. C., Homsy, J., Zaidi, S., et al. (2017).;Morton, S. U., Quiat, D., Seidman, J. G., & Seidman, C. E. (2022).
FBN2	FBN2	fibrillin 2	Reported known CHD related gene	Jin, S. C., Homsy, J., Zaidi, S., et al. (2017).;Morton, S. U., Quiat, D., Seidman, J. G., & Seidman, C. E. (2022).;Sifrim, A., Hitz, M. P., Wilsdon, A., et al. (2016).
FGF8	FGF8	fibroblast growth factor 8	Reported known CHD related gene	Jin, S. C., Homsy, J., Zaidi, S., et al. (2017).
FGFR1	FGFR1	fibroblast growth factor receptor 1	Reported known CHD related gene	Jin, S. C., Homsy, J., Zaidi, S., et al. (2017).
FGFR2	FGFR2	fibroblast growth factor receptor 2	Reported known CHD related gene	Sifrim, A., Hitz, M. P., Wilsdon, A., et al. (2016).
FIG4	FIG4	FIG4 phosphoinositide 5-phosphatase	Reported known CHD related gene	Jin, S. C., Homsy, J., Zaidi, S., et al. (2017).;Sifrim, A., Hitz, M. P., Wilsdon, A., et al. (2016).
FKBP14	FKBP14	FK506 binding protein 14	Reported known CHD related gene	Sifrim, A., Hitz, M. P., Wilsdon, A., et al. (2016).
FKTN	FKTN	fukutin	Reported known CHD related gene	Jin, S. C., Homsy, J., Zaidi, S., et al. (2017).;Sifrim, A., Hitz, M. P., Wilsdon, A., et al. (2016).
FLNA	FLNA	filamin A	Reported known CHD related gene	Jin, S. C., Homsy, J., Zaidi, S., et al. (2017).;Sifrim, A., Hitz, M. P., Wilsdon, A., et al. (2016).
FLNB	FLNB	filamin B	Reported known CHD related gene	Sifrim, A., Hitz, M. P., Wilsdon, A., et al. (2016).
FLT4	FLT4	fms related tyrosine kinase 4	Reported known CHD related gene	Morton, S. U., Quiat, D., Seidman, J. G., & Seidman, C. E. (2022).
FOXC1	FOXC1	forkhead box C1	Reported known CHD related gene	Jin, S. C., Homsy, J., Zaidi, S., et al. (2017).;Williams, K., Carson, J., & Lo, C. (2019).;Sifrim, A., Hitz, M. P., Wilsdon, A., et al. (2016).
FOXC2	FOXC2	forkhead box C2	Reported known CHD related gene	Jin, S. C., Homsy, J., Zaidi, S., et al. (2017).;Williams, K., Carson, J., & Lo, C. (2019).;Sifrim, A., Hitz, M. P., Wilsdon, A., et al. (2016).;Yu, S., Shao, L., Kilbride, H., & Zwick, D. L. (2010).
FOXF1	FOXF1	forkhead box F1	Reported known CHD related gene	Sifrim, A., Hitz, M. P., Wilsdon, A., et al. (2016).;Yu, S., Shao, L., Kilbride, H., & Zwick, D. L. (2010).
FOXH1	FOXH1	forkhead box H1	Reported known CHD related gene	Williams, K., Carson, J., & Lo, C. (2019).
FOXJ1	FOXJ1	forkhead box J1	Reported known CHD related gene	Jin, S. C., Homsy, J., Zaidi, S., et al. (2017).;Williams, K., Carson, J., & Lo, C. (2019).
FOXO1	FOXO1	forkhead box O1	Reported known CHD related gene	Williams, K., Carson, J., & Lo, C. (2019).;Morton, S. U., Quiat, D., Seidman, J. G., & Seidman, C. E. (2022).
FOXP1	FOXP1	forkhead box P1	Reported known CHD related gene	Williams, K., Carson, J., & Lo, C. (2019).;Chang, S. W., Mislankar, M., Misra, C., et al. (2013).
FREM2	FREM2	FRAS1 related extracellular matrix protein 2	Reported known CHD related gene	Jin, S. C., Homsy, J., Zaidi, S., et al. (2017).
FRYL	FRYL	FRY like transcription coactivator	Reported known CHD related gene	Morton, S. U., Quiat, D., Seidman, J. G., & Seidman, C. E. (2022).
FTO	FTO	FTO, alpha-ketoglutarate dependent dioxygenase	Reported known CHD related gene	Jin, S. C., Homsy, J., Zaidi, S., et al. (2017).;Sifrim, A., Hitz, M. P., Wilsdon, A., et al. (2016).
FUZ	FUZ	fuzzy planar cell polarity protein	Reported known CHD related gene	Jin, S. C., Homsy, J., Zaidi, S., et al. (2017).
GANAB	GANAB	glucosidase II alpha subunit	Reported known CHD related gene	Morton, S. U., Quiat, D., Seidman, J. G., & Seidman, C. E. (2022).
GATA4	GATA4	GATA binding protein 4	Reported known CHD related gene	Jin, S. C., Homsy, J., Zaidi, S., et al. (2017).;Williams, K., Carson, J., & Lo, C. (2019).;Morton, S. U., Quiat, D., Seidman, J. G., & Seidman, C. E. (2022).;Sifrim, A., Hitz, M. P., Wilsdon, A., et al. (2016).
GATA5	GATA5	GATA binding protein 5	Reported known CHD related gene	Williams, K., Carson, J., & Lo, C. (2019).;Hempel, M., Casar Tena, T., Diehl, T., et al. (2017).
GATA6	GATA6	GATA binding protein 6	Reported known CHD related gene	Jin, S. C., Homsy, J., Zaidi, S., et al. (2017).;Williams, K., Carson, J., & Lo, C. (2019).;Sifrim, A., Hitz, M. P., Wilsdon, A., et al. (2016).;Miles, M. L., Cowan, N., & Jackson, G. (2020).;Sanchez-Lechuga, B., Saqlain, M., Ng, N., Colclough, K., Woods, C., & Byrne, M. (2020).
GDF1	GDF1	growth differentiation factor 1	Reported known CHD related gene	Jin, S. C., Homsy, J., Zaidi, S., et al. (2017).;Williams, K., Carson, J., & Lo, C. (2019).;Sifrim, A., Hitz, M. P., Wilsdon, A., et al. (2016).
GJA1	GJA1	gap junction protein alpha 1	Reported known CHD related gene	Jin, S. C., Homsy, J., Zaidi, S., et al. (2017).;Sifrim, A., Hitz, M. P., Wilsdon, A., et al. (2016).
GLI3	GLI3	GLI family zinc finger 3	Reported known CHD related gene	Jin, S. C., Homsy, J., Zaidi, S., et al. (2017).;Sifrim, A., Hitz, M. P., Wilsdon, A., et al. (2016).
GNA12	GNA12	G protein subunit alpha 12	Reported known CHD related gene	Morton, S. U., Quiat, D., Seidman, J. G., & Seidman, C. E. (2022).
GOT2	GOT2	glutamic-oxaloacetic transaminase 2	Reported known CHD related gene	Morton, S. U., Quiat, D., Seidman, J. G., & Seidman, C. E. (2022).
GPC3	GPC3	glypican 3	Reported known CHD related gene	Jin, S. C., Homsy, J., Zaidi, S., et al. (2017).;Sifrim, A., Hitz, M. P., Wilsdon, A., et al. (2016).
GPC6	GPC6	glypican 6	Reported known CHD related gene	Jin, S. C., Homsy, J., Zaidi, S., et al. (2017).;Sifrim, A., Hitz, M. P., Wilsdon, A., et al. (2016).
HAND1	HAND1	heart and neural crest derivatives expressed 1	Reported known CHD related gene	Williams, K., Carson, J., & Lo, C. (2019).
HAND2	HAND2	heart and neural crest derivatives expressed 2	Reported known CHD related gene	Williams, K., Carson, J., & Lo, C. (2019).;Cohen, A., Simotas, C., Webb, B. D., et al. (2020).
HCCS	HCCS	holocytochrome c synthase	Reported known CHD related gene	Jin, S. C., Homsy, J., Zaidi, S., et al. (2017).;Sifrim, A., Hitz, M. P., Wilsdon, A., et al. (2016).
HDAC4	HDAC4	histone deacetylase 4	Reported known CHD related gene	Sifrim, A., Hitz, M. P., Wilsdon, A., et al. (2016).
HDAC7	HDAC7	histone deacetylase 7	Reported known CHD related gene	Morton, S. U., Quiat, D., Seidman, J. G., & Seidman, C. E. (2022).
HECTD1	HECTD1	HECT domain E3 ubiquitin protein ligase 1	Reported known CHD related gene	Jin, S. C., Homsy, J., Zaidi, S., et al. (2017).
HERC1	HERC1	HECT and RLD domain containing E3 ubiquitin protein ligase family member 1	Reported known CHD related gene	Morton, S. U., Quiat, D., Seidman, J. G., & Seidman, C. E. (2022).
HES1	HES1	hes family bHLH transcription factor 1	Reported known CHD related gene	Williams, K., Carson, J., & Lo, C. (2019).
HEY2	HEY2	hes related family bHLH transcription factor with YRPW motif 2	Reported known CHD related gene	Williams, K., Carson, J., & Lo, C. (2019).
HOXA1	HOXA1	homeobox A1	Reported known CHD related gene	Jin, S. C., Homsy, J., Zaidi, S., et al. (2017).
HRAS	HRAS	HRas proto-oncogene, GTPase	Reported known CHD related gene	Jin, S. C., Homsy, J., Zaidi, S., et al. (2017).;Sifrim, A., Hitz, M. P., Wilsdon, A., et al. (2016).
IFT122	IFT122	intraflagellar transport 122	Reported known CHD related gene	Jin, S. C., Homsy, J., Zaidi, S., et al. (2017).
IFT140	IFT140	intraflagellar transport 140	Reported known CHD related gene	Jin, S. C., Homsy, J., Zaidi, S., et al. (2017).
IFT74	IFT74	intraflagellar transport 74	Reported known CHD related gene	Jin, S. C., Homsy, J., Zaidi, S., et al. (2017).
IFT80	IFT80	intraflagellar transport 80	Reported known CHD related gene	Jin, S. C., Homsy, J., Zaidi, S., et al. (2017).
IGFBP7	IGFBP7	insulin like growth factor binding protein 7	Reported known CHD related gene	Sifrim, A., Hitz, M. P., Wilsdon, A., et al. (2016).
INO80	INO80	INO80 complex subunit	Reported known CHD related gene	Morton, S. U., Quiat, D., Seidman, J. G., & Seidman, C. E. (2022).
INVS	INVS	inversin	Reported known CHD related gene	Jin, S. C., Homsy, J., Zaidi, S., et al. (2017).
IRX5	IRX5	iroquois homeobox 5	Reported known CHD related gene	Jin, S. C., Homsy, J., Zaidi, S., et al. (2017).;Sifrim, A., Hitz, M. P., Wilsdon, A., et al. (2016).
ITGB1	ITGB1	integrin subunit beta 1	Reported known CHD related gene	Morton, S. U., Quiat, D., Seidman, J. G., & Seidman, C. E. (2022).
ITPR1	ITPR1	inositol 1,4,5-trisphosphate receptor type 1	Reported known CHD related gene	Morton, S. U., Quiat, D., Seidman, J. G., & Seidman, C. E. (2022).
JAG1	JAG1	jagged 1	Reported known CHD related gene	Jin, S. C., Homsy, J., Zaidi, S., et al. (2017).;Williams, K., Carson, J., & Lo, C. (2019).;Morton, S. U., Quiat, D., Seidman, J. G., & Seidman, C. E. (2022).;Sifrim, A., Hitz, M. P., Wilsdon, A., et al. (2016).
JAG2	JAG2	jagged 2	Reported known CHD related gene	Morton, S. U., Quiat, D., Seidman, J. G., & Seidman, C. E. (2022).
JARID2	JARID2	jumonji and AT-rich interaction domain containing 2	Reported known CHD related gene	Williams, K., Carson, J., & Lo, C. (2019).
KANK2	KANK2	KN motif and ankyrin repeat domains 2	Reported known CHD related gene	Morton, S. U., Quiat, D., Seidman, J. G., & Seidman, C. E. (2022).
KANSL1	KANSL1	KAT8 regulatory NSL complex subunit 1	Reported known CHD related gene	Jin, S. C., Homsy, J., Zaidi, S., et al. (2017).;Sifrim, A., Hitz, M. P., Wilsdon, A., et al. (2016).
KAT6B	KAT6B	lysine acetyltransferase 6B	Reported known CHD related gene	Jin, S. C., Homsy, J., Zaidi, S., et al. (2017).;Morton, S. U., Quiat, D., Seidman, J. G., & Seidman, C. E. (2022).;Sifrim, A., Hitz, M. P., Wilsdon, A., et al. (2016).
KCNH2	KCNH2	potassium voltage-gated channel subfamily H member 2	Reported known CHD related gene	Morton, S. U., Quiat, D., Seidman, J. G., & Seidman, C. E. (2022).
KDM6A	KDM6A	lysine demethylase 6A	Reported known CHD related gene	Sifrim, A., Hitz, M. P., Wilsdon, A., et al. (2016).
KDR	KDR	kinase insert domain receptor	Reported known CHD related gene	Morton, S. U., Quiat, D., Seidman, J. G., & Seidman, C. E. (2022).
KIF13A	KIF13A	kinesin family member 13A	Reported known CHD related gene	Morton, S. U., Quiat, D., Seidman, J. G., & Seidman, C. E. (2022).
KIF7	KIF7	kinesin family member 7	Reported known CHD related gene	Jin, S. C., Homsy, J., Zaidi, S., et al. (2017).;Sifrim, A., Hitz, M. P., Wilsdon, A., et al. (2016).
KMT2A	KMT2A	lysine methyltransferase 2A	Reported known CHD related gene	Jin, S. C., Homsy, J., Zaidi, S., et al. (2017).;Morton, S. U., Quiat, D., Seidman, J. G., & Seidman, C. E. (2022).;Sifrim, A., Hitz, M. P., Wilsdon, A., et al. (2016).
KMT2B	KMT2B	lysine methyltransferase 2B	Reported known CHD related gene	Morton, S. U., Quiat, D., Seidman, J. G., & Seidman, C. E. (2022).
KMT2D	KMT2D	lysine methyltransferase 2D	Reported known CHD related gene	Jin, S. C., Homsy, J., Zaidi, S., et al. (2017).;Williams, K., Carson, J., & Lo, C. (2019).;Morton, S. U., Quiat, D., Seidman, J. G., & Seidman, C. E. (2022).;Sifrim, A., Hitz, M. P., Wilsdon, A., et al. (2016).
KMT2E	KMT2E	lysine methyltransferase 2E	Reported known CHD related gene	Morton, S. U., Quiat, D., Seidman, J. G., & Seidman, C. E. (2022).
KRAS	KRAS	KRAS proto-oncogene, GTPase	Reported known CHD related gene	Jin, S. C., Homsy, J., Zaidi, S., et al. (2017).;Sifrim, A., Hitz, M. P., Wilsdon, A., et al. (2016).
LAMA5	LAMA5	laminin subunit alpha 5	Reported known CHD related gene	Morton, S. U., Quiat, D., Seidman, J. G., & Seidman, C. E. (2022).
LBR	LBR	lamin B receptor	Reported known CHD related gene	Jin, S. C., Homsy, J., Zaidi, S., et al. (2017).
LEFTY2	LEFTY2	left-right determination factor 2	Reported known CHD related gene	Jin, S. C., Homsy, J., Zaidi, S., et al. (2017).;Sifrim, A., Hitz, M. P., Wilsdon, A., et al. (2016).
LOX	LOX	lysyl oxidase	Reported known CHD related gene	Jin, S. C., Homsy, J., Zaidi, S., et al. (2017).
LRP1	LRP1	LDL receptor related protein 1	Reported known CHD related gene	Jin, S. C., Homsy, J., Zaidi, S., et al. (2017).;Morton, S. U., Quiat, D., Seidman, J. G., & Seidman, C. E. (2022).
LRP2	LRP2	LDL receptor related protein 2	Reported known CHD related gene	Jin, S. C., Homsy, J., Zaidi, S., et al. (2017).;Sifrim, A., Hitz, M. P., Wilsdon, A., et al. (2016).
LRP5	LRP5	LDL receptor related protein 5	Reported known CHD related gene	Morton, S. U., Quiat, D., Seidman, J. G., & Seidman, C. E. (2022).;Sifrim, A., Hitz, M. P., Wilsdon, A., et al. (2016).
LTBP1	LTBP1	latent transforming growth factor beta binding protein 1	Reported known CHD related gene	Jin, S. C., Homsy, J., Zaidi, S., et al. (2017).
LTBP3	LTBP3	latent transforming growth factor beta binding protein 3	Reported known CHD related gene	Sifrim, A., Hitz, M. P., Wilsdon, A., et al. (2016).
LTBP4	LTBP4	latent transforming growth factor beta binding protein 4	Reported known CHD related gene	Jin, S. C., Homsy, J., Zaidi, S., et al. (2017).;Morton, S. U., Quiat, D., Seidman, J. G., & Seidman, C. E. (2022).
MACF1	MACF1	microtubule-actin crosslinking factor 1	Reported known CHD related gene	Morton, S. U., Quiat, D., Seidman, J. G., & Seidman, C. E. (2022).
MAGI1	MAGI1	membrane associated guanylate kinase, WW and PDZ domain containing 1	Reported known CHD related gene	Morton, S. U., Quiat, D., Seidman, J. G., & Seidman, C. E. (2022).
MAP2K1	MAP2K1	mitogen-activated protein kinase kinase 1	Reported known CHD related gene	Jin, S. C., Homsy, J., Zaidi, S., et al. (2017).;Sifrim, A., Hitz, M. P., Wilsdon, A., et al. (2016).
MAP2K2	MAP2K2	mitogen-activated protein kinase kinase 2	Reported known CHD related gene	Jin, S. C., Homsy, J., Zaidi, S., et al. (2017).;Sifrim, A., Hitz, M. P., Wilsdon, A., et al. (2016).
MAPK8IP3	MAPK8IP3	mitogen-activated protein kinase 8 interacting protein 3	Reported known CHD related gene	Morton, S. U., Quiat, D., Seidman, J. G., & Seidman, C. E. (2022).
MBD6	MBD6	methyl-CpG binding domain protein 6	Reported known CHD related gene	Morton, S. U., Quiat, D., Seidman, J. G., & Seidman, C. E. (2022).
MED12	MED12	mediator complex subunit 12	Reported known CHD related gene	Jin, S. C., Homsy, J., Zaidi, S., et al. (2017).;Sifrim, A., Hitz, M. P., Wilsdon, A., et al. (2016).
MED13L	MED13L	mediator complex subunit 13 like	Reported known CHD related gene	Jin, S. C., Homsy, J., Zaidi, S., et al. (2017).;Sifrim, A., Hitz, M. P., Wilsdon, A., et al. (2016).;Asadollahi, R., Oneda, B., Sheth, F., et al. (2013).
MEGF8	MEGF8	multiple EGF like domains 8	Reported known CHD related gene	Jin, S. C., Homsy, J., Zaidi, S., et al. (2017).;Morton, S. U., Quiat, D., Seidman, J. G., & Seidman, C. E. (2022).;Sifrim, A., Hitz, M. P., Wilsdon, A., et al. (2016).
MEIS2	MEIS2	Meis homeobox 2	Reported known CHD related gene	Gangfuß, A., Yigit, G., Altmüller, J., et al. (2021).
MESDC2	MESD	mesoderm development LRP chaperone	Reported known CHD related gene	Morton, S. U., Quiat, D., Seidman, J. G., & Seidman, C. E. (2022).
MGAT2	MGAT2	mannosyl (alpha-1,6-)-glycoprotein beta-1,2-N-acetylglucosaminyltransferase	Reported known CHD related gene	Sifrim, A., Hitz, M. P., Wilsdon, A., et al. (2016).
MGP	MGP	matrix Gla protein	Reported known CHD related gene	Jin, S. C., Homsy, J., Zaidi, S., et al. (2017).;Sifrim, A., Hitz, M. P., Wilsdon, A., et al. (2016).
MID1	MID1	midline 1	Reported known CHD related gene	Jin, S. C., Homsy, J., Zaidi, S., et al. (2017).;Sifrim, A., Hitz, M. P., Wilsdon, A., et al. (2016).
MKKS	MKKS	McKusick-Kaufman syndrome	Reported known CHD related gene	Jin, S. C., Homsy, J., Zaidi, S., et al. (2017).;Sifrim, A., Hitz, M. P., Wilsdon, A., et al. (2016).
MKS1	MKS1	Meckel syndrome, type 1	Reported known CHD related gene	Jin, S. C., Homsy, J., Zaidi, S., et al. (2017).;Sifrim, A., Hitz, M. P., Wilsdon, A., et al. (2016).
MMP21	MMP21	matrix metallopeptidase 21	Reported known CHD related gene	Jin, S. C., Homsy, J., Zaidi, S., et al. (2017).
MPLKIP	MPLKIP	M-phase specific PLK1 interacting protein	Reported known CHD related gene	Sifrim, A., Hitz, M. P., Wilsdon, A., et al. (2016).
MSX1	MSX1	msh homeobox 1	Reported known CHD related gene	Williams, K., Carson, J., & Lo, C. (2019).
MYH10	MYH10	myosin heavy chain 10	Reported known CHD related gene	Jin, S. C., Homsy, J., Zaidi, S., et al. (2017).
MYH11	MYH11	myosin heavy chain 11	Reported known CHD related gene	Williams, K., Carson, J., & Lo, C. (2019).;Sifrim, A., Hitz, M. P., Wilsdon, A., et al. (2016).
MYH6	MYH6	myosin heavy chain 6	Reported known CHD related gene	Jin, S. C., Homsy, J., Zaidi, S., et al. (2017).;Williams, K., Carson, J., & Lo, C. (2019).;Sifrim, A., Hitz, M. P., Wilsdon, A., et al. (2016).
MYH7	MYH7	myosin heavy chain 7	Reported known CHD related gene	Williams, K., Carson, J., & Lo, C. (2019).;Sifrim, A., Hitz, M. P., Wilsdon, A., et al. (2016).
MYO18A	MYO18A	myosin XVIIIA	Reported known CHD related gene	Morton, S. U., Quiat, D., Seidman, J. G., & Seidman, C. E. (2022).
NAA15	NAA15	N(alpha)-acetyltransferase 15, NatA auxiliary subunit	Reported known CHD related gene	Sifrim, A., Hitz, M. P., Wilsdon, A., et al. (2016).
NAT8	NAT8	N-acetyltransferase 8 (putative)	Reported known CHD related gene	Jin, S. C., Homsy, J., Zaidi, S., et al. (2017).
NDST1	NDST1	N-deacetylase and N-sulfotransferase 1	Reported known CHD related gene	Jin, S. C., Homsy, J., Zaidi, S., et al. (2017).
NEK1	NEK1	NIMA related kinase 1	Reported known CHD related gene	Jin, S. C., Homsy, J., Zaidi, S., et al. (2017).;Sifrim, A., Hitz, M. P., Wilsdon, A., et al. (2016).
NEK8	NEK8	NIMA related kinase 8	Reported known CHD related gene	Jin, S. C., Homsy, J., Zaidi, S., et al. (2017).
NEXN	NEXN	nexilin F-actin binding protein	Reported known CHD related gene	Williams, K., Carson, J., & Lo, C. (2019).
NF1	NF1	neurofibromin 1	Reported known CHD related gene	Jin, S. C., Homsy, J., Zaidi, S., et al. (2017).;Morton, S. U., Quiat, D., Seidman, J. G., & Seidman, C. E. (2022).;Sifrim, A., Hitz, M. P., Wilsdon, A., et al. (2016).
NFATC1	NFATC1	nuclear factor of activated T cells 1	Reported known CHD related gene	Williams, K., Carson, J., & Lo, C. (2019).;Sifrim, A., Hitz, M. P., Wilsdon, A., et al. (2016).
NFATC4	NFATC4	nuclear factor of activated T cells 4	Reported known CHD related gene	Morton, S. U., Quiat, D., Seidman, J. G., & Seidman, C. E. (2022).
NFIX	NFIX	nuclear factor I X	Reported known CHD related gene	Sifrim, A., Hitz, M. P., Wilsdon, A., et al. (2016).
NIPBL	NIPBL	NIPBL, cohesin loading factor	Reported known CHD related gene	Jin, S. C., Homsy, J., Zaidi, S., et al. (2017).;Sifrim, A., Hitz, M. P., Wilsdon, A., et al. (2016).
NKX2-5	NKX2-5	NK2 homeobox 5	Reported known CHD related gene	Jin, S. C., Homsy, J., Zaidi, S., et al. (2017).;Williams, K., Carson, J., & Lo, C. (2019).;Morton, S. U., Quiat, D., Seidman, J. G., & Seidman, C. E. (2022).;Sifrim, A., Hitz, M. P., Wilsdon, A., et al. (2016).
NKX2-6	NKX2-6	NK2 homeobox 6	Reported known CHD related gene	Jin, S. C., Homsy, J., Zaidi, S., et al. (2017).;Sifrim, A., Hitz, M. P., Wilsdon, A., et al. (2016).
NME8	NME8	NME/NM23 family member 8	Reported known CHD related gene	Jin, S. C., Homsy, J., Zaidi, S., et al. (2017).
NNT	NNT	nicotinamide nucleotide transhydrogenase	Reported known CHD related gene	Morton, S. U., Quiat, D., Seidman, J. G., & Seidman, C. E. (2022).
NODAL	NODAL	nodal growth differentiation factor	Reported known CHD related gene	Jin, S. C., Homsy, J., Zaidi, S., et al. (2017).;Sifrim, A., Hitz, M. P., Wilsdon, A., et al. (2016).
NONO	NONO	non-POU domain containing octamer binding	Reported known CHD related gene	Scott, D. A., Hernandez-Garcia, A., Azamian, M. S., et al. (2017).
NOTCH1	NOTCH1	notch 1	Reported known CHD related gene	Jin, S. C., Homsy, J., Zaidi, S., et al. (2017).;Williams, K., Carson, J., & Lo, C. (2019).;Morton, S. U., Quiat, D., Seidman, J. G., & Seidman, C. E. (2022).;Sifrim, A., Hitz, M. P., Wilsdon, A., et al. (2016).;Kalayinia, S., Maleki, M., Mahdavi, M., & Mahdieh, N. (2020).;Roifman, M., Chung, B., Reid, D. M., et al. (2021).
NOTCH2	NOTCH2	notch 2	Reported known CHD related gene	Jin, S. C., Homsy, J., Zaidi, S., et al. (2017).;Williams, K., Carson, J., & Lo, C. (2019).;Sifrim, A., Hitz, M. P., Wilsdon, A., et al. (2016).
NPHP3	NPHP3	nephrocystin 3	Reported known CHD related gene	Jin, S. C., Homsy, J., Zaidi, S., et al. (2017).;Sifrim, A., Hitz, M. P., Wilsdon, A., et al. (2016).
NPHP4	NPHP4	nephrocystin 4	Reported known CHD related gene	Jin, S. C., Homsy, J., Zaidi, S., et al. (2017).
NR1D2	NR1D2	nuclear receptor subfamily 1 group D member 2	Reported known CHD related gene	Williams, K., Carson, J., & Lo, C. (2019).
NR2F2	NR2F2	nuclear receptor subfamily 2 group F member 2	Reported known CHD related gene	Jin, S. C., Homsy, J., Zaidi, S., et al. (2017).;Williams, K., Carson, J., & Lo, C. (2019).;Sifrim, A., Hitz, M. P., Wilsdon, A., et al. (2016).;Nakamura, E., Makita, Y., Okamoto, T., et al. (2011).;Qiao, X. H., Wang, Q., Wang, J., et al. (2018).
NRAS	NRAS	NRAS proto-oncogene, GTPase	Reported known CHD related gene	Jin, S. C., Homsy, J., Zaidi, S., et al. (2017).;Sifrim, A., Hitz, M. P., Wilsdon, A., et al. (2016).
NRXN1	NRXN1	neurexin 1	Reported known CHD related gene	Sifrim, A., Hitz, M. P., Wilsdon, A., et al. (2016).
NSD1	NSD1	nuclear receptor binding SET domain protein 1	Reported known CHD related gene	Jin, S. C., Homsy, J., Zaidi, S., et al. (2017).;Morton, S. U., Quiat, D., Seidman, J. G., & Seidman, C. E. (2022).;Sifrim, A., Hitz, M. P., Wilsdon, A., et al. (2016).
NSDHL	NSDHL	NAD(P) dependent steroid dehydrogenase-like	Reported known CHD related gene	Jin, S. C., Homsy, J., Zaidi, S., et al. (2017).;Sifrim, A., Hitz, M. P., Wilsdon, A., et al. (2016).
OFD1	OFD1	OFD1, centriole and centriolar satellite protein	Reported known CHD related gene	Jin, S. C., Homsy, J., Zaidi, S., et al. (2017).
PAN2	PAN2	poly(A) specific ribonuclease subunit PAN2	Reported known CHD related gene	Morton, S. U., Quiat, D., Seidman, J. G., & Seidman, C. E. (2022).
PCDHA9	PCDHA9	protocadherin alpha 9	Reported known CHD related gene	Williams, K., Carson, J., & Lo, C. (2019).
PCSK5	PCSK5	proprotein convertase subtilisin/kexin type 5	Reported known CHD related gene	Jin, S. C., Homsy, J., Zaidi, S., et al. (2017).
PDE2A	PDE2A	phosphodiesterase 2A	Reported known CHD related gene	Jin, S. C., Homsy, J., Zaidi, S., et al. (2017).
PEX1	PEX1	peroxisomal biogenesis factor 1	Reported known CHD related gene	Jin, S. C., Homsy, J., Zaidi, S., et al. (2017).;Sifrim, A., Hitz, M. P., Wilsdon, A., et al. (2016).
PEX10	PEX10	peroxisomal biogenesis factor 10	Reported known CHD related gene	Sifrim, A., Hitz, M. P., Wilsdon, A., et al. (2016).
PEX12	PEX12	peroxisomal biogenesis factor 12	Reported known CHD related gene	Sifrim, A., Hitz, M. P., Wilsdon, A., et al. (2016).
PEX13	PEX13	peroxisomal biogenesis factor 13	Reported known CHD related gene	Jin, S. C., Homsy, J., Zaidi, S., et al. (2017).
PEX2	PEX2	peroxisomal biogenesis factor 2	Reported known CHD related gene	Sifrim, A., Hitz, M. P., Wilsdon, A., et al. (2016).
PEX26	PEX26	peroxisomal biogenesis factor 26	Reported known CHD related gene	Sifrim, A., Hitz, M. P., Wilsdon, A., et al. (2016).
PEX5	PEX5	peroxisomal biogenesis factor 5	Reported known CHD related gene	Sifrim, A., Hitz, M. P., Wilsdon, A., et al. (2016).
PHGDH	PHGDH	phosphoglycerate dehydrogenase	Reported known CHD related gene	Jin, S. C., Homsy, J., Zaidi, S., et al. (2017).;Sifrim, A., Hitz, M. P., Wilsdon, A., et al. (2016).
PIAS3	PIAS3	protein inhibitor of activated STAT 3	Reported known CHD related gene	Morton, S. U., Quiat, D., Seidman, J. G., & Seidman, C. E. (2022).
PIK3C2B	PIK3C2B	phosphatidylinositol-4-phosphate 3-kinase catalytic subunit type 2 beta	Reported known CHD related gene	Morton, S. U., Quiat, D., Seidman, J. G., & Seidman, C. E. (2022).
PITX2	PITX2	paired like homeodomain 2	Reported known CHD related gene	Jin, S. C., Homsy, J., Zaidi, S., et al. (2017).
PKD1	PKD1	polycystin 1, transient receptor potential channel interacting	Reported known CHD related gene	Jin, S. C., Homsy, J., Zaidi, S., et al. (2017).;Sifrim, A., Hitz, M. P., Wilsdon, A., et al. (2016).
PKD1L1	PKD1L1	polycystin 1 like 1, transient receptor potential channel interacting	Reported known CHD related gene	Jin, S. C., Homsy, J., Zaidi, S., et al. (2017).
PKD2	PKD2	polycystin 2, transient receptor potential cation channel	Reported known CHD related gene	Jin, S. C., Homsy, J., Zaidi, S., et al. (2017).;Sifrim, A., Hitz, M. P., Wilsdon, A., et al. (2016).
PLEKHO1	PLEKHO1	pleckstrin homology domain containing O1	Reported known CHD related gene	Morton, S. U., Quiat, D., Seidman, J. G., & Seidman, C. E. (2022).
PLOD1	PLOD1	procollagen-lysine,2-oxoglutarate 5-dioxygenase 1	Reported known CHD related gene	Jin, S. C., Homsy, J., Zaidi, S., et al. (2017).
PLXND1	PLXND1	plexin D1	Reported known CHD related gene	Jin, S. C., Homsy, J., Zaidi, S., et al. (2017).;Morton, S. U., Quiat, D., Seidman, J. G., & Seidman, C. E. (2022).;Sifrim, A., Hitz, M. P., Wilsdon, A., et al. (2016).
PQBP1	PQBP1	polyglutamine binding protein 1	Reported known CHD related gene	Jin, S. C., Homsy, J., Zaidi, S., et al. (2017).;Sifrim, A., Hitz, M. P., Wilsdon, A., et al. (2016).
PRDM1	PRDM1	PR/SET domain 1	Reported known CHD related gene	Jin, S. C., Homsy, J., Zaidi, S., et al. (2017).;Williams, K., Carson, J., & Lo, C. (2019).
PRICKLE1	PRICKLE1	prickle planar cell polarity protein 1	Reported known CHD related gene	Jin, S. C., Homsy, J., Zaidi, S., et al. (2017).
PRKD1	PRKD1	protein kinase D1	Reported known CHD related gene	Massadeh, S., Albeladi, M., Albesher, N., et al. (2021).
PSKH1	PSKH1	protein serine kinase H1	Reported known CHD related gene	Jin, S. C., Homsy, J., Zaidi, S., et al. (2017).
PTEN	PTEN	phosphatase and tensin homolog	Reported known CHD related gene	Jin, S. C., Homsy, J., Zaidi, S., et al. (2017).
PTF1A	PTF1A	pancreas associated transcription factor 1a	Reported known CHD related gene	Sifrim, A., Hitz, M. P., Wilsdon, A., et al. (2016).
PTK7	PTK7	protein tyrosine kinase 7 (inactive)	Reported known CHD related gene	Jin, S. C., Homsy, J., Zaidi, S., et al. (2017).
PTPN11	PTPN11	protein tyrosine phosphatase, non-receptor type 11	Reported known CHD related gene	Jin, S. C., Homsy, J., Zaidi, S., et al. (2017).;Williams, K., Carson, J., & Lo, C. (2019).;Morton, S. U., Quiat, D., Seidman, J. G., & Seidman, C. E. (2022).;Sifrim, A., Hitz, M. P., Wilsdon, A., et al. (2016).
PTPRF	PTPRF	protein tyrosine phosphatase, receptor type F	Reported known CHD related gene	Morton, S. U., Quiat, D., Seidman, J. G., & Seidman, C. E. (2022).
QSER1	QSER1	glutamine and serine rich 1	Reported known CHD related gene	Morton, S. U., Quiat, D., Seidman, J. G., & Seidman, C. E. (2022).
RAB23	RAB23	RAB23, member RAS oncogene family	Reported known CHD related gene	Jin, S. C., Homsy, J., Zaidi, S., et al. (2017).;Sifrim, A., Hitz, M. P., Wilsdon, A., et al. (2016).
RAD21	RAD21	RAD21 cohesin complex component	Reported known CHD related gene	Jin, S. C., Homsy, J., Zaidi, S., et al. (2017).
RAD54L2	RAD54L2	RAD54 like 2	Reported known CHD related gene	Morton, S. U., Quiat, D., Seidman, J. G., & Seidman, C. E. (2022).
RAF1	RAF1	Raf-1 proto-oncogene, serine/threonine kinase	Reported known CHD related gene	Jin, S. C., Homsy, J., Zaidi, S., et al. (2017).
RAI1	RAI1	retinoic acid induced 1	Reported known CHD related gene	Jin, S. C., Homsy, J., Zaidi, S., et al. (2017).;Sifrim, A., Hitz, M. P., Wilsdon, A., et al. (2016).
RARB	RARB	retinoic acid receptor beta	Reported known CHD related gene	Sifrim, A., Hitz, M. P., Wilsdon, A., et al. (2016).
RBFOX2	RBFOX2	RNA binding fox-1 homolog 2	Reported known CHD related gene	Morton, S. U., Quiat, D., Seidman, J. G., & Seidman, C. E. (2022).
RBM10	RBM10	RNA binding motif protein 10	Reported known CHD related gene	Jin, S. C., Homsy, J., Zaidi, S., et al. (2017).;Sifrim, A., Hitz, M. P., Wilsdon, A., et al. (2016).
RBM20	RBM20	RNA binding motif protein 20	Reported known CHD related gene	Williams, K., Carson, J., & Lo, C. (2019).
RBM8A	RBM8A	RNA binding motif protein 8A	Reported known CHD related gene	Jin, S. C., Homsy, J., Zaidi, S., et al. (2017).;Sifrim, A., Hitz, M. P., Wilsdon, A., et al. (2016).
RBPJ	RBPJ	recombination signal binding protein for immunoglobulin kappa J region	Reported known CHD related gene	Williams, K., Carson, J., & Lo, C. (2019).
RFX3	RFX3	regulatory factor X3	Reported known CHD related gene	Williams, K., Carson, J., & Lo, C. (2019).
RIT1	RIT1	Ras like without CAAX 1	Reported known CHD related gene	Jin, S. C., Homsy, J., Zaidi, S., et al. (2017).;Sifrim, A., Hitz, M. P., Wilsdon, A., et al. (2016).
RNF135	RNF135	ring finger protein 135	Reported known CHD related gene	Sifrim, A., Hitz, M. P., Wilsdon, A., et al. (2016).
RNU4ATAC	RNU4ATAC	RNA, U4atac small nuclear (U12-dependent splicing)	Reported known CHD related gene	Jin, S. C., Homsy, J., Zaidi, S., et al. (2017).;Sifrim, A., Hitz, M. P., Wilsdon, A., et al. (2016).
ROBO1	ROBO1	roundabout guidance receptor 1	Reported known CHD related gene	Jin, S. C., Homsy, J., Zaidi, S., et al. (2017).
ROR2	ROR2	receptor tyrosine kinase like orphan receptor 2	Reported known CHD related gene	Jin, S. C., Homsy, J., Zaidi, S., et al. (2017).;Sifrim, A., Hitz, M. P., Wilsdon, A., et al. (2016).
RPGRIP1L	RPGRIP1L	RPGRIP1 like	Reported known CHD related gene	Jin, S. C., Homsy, J., Zaidi, S., et al. (2017).
RPL11	RPL11	ribosomal protein L11	Reported known CHD related gene	Jin, S. C., Homsy, J., Zaidi, S., et al. (2017).
RPL35A	RPL35A	ribosomal protein L35a	Reported known CHD related gene	Jin, S. C., Homsy, J., Zaidi, S., et al. (2017).
RPL5	RPL5	ribosomal protein L5	Reported known CHD related gene	Jin, S. C., Homsy, J., Zaidi, S., et al. (2017).
RPS10	RPS10	ribosomal protein S10	Reported known CHD related gene	Jin, S. C., Homsy, J., Zaidi, S., et al. (2017).
RPS17	RPS17	ribosomal protein S17	Reported known CHD related gene	Jin, S. C., Homsy, J., Zaidi, S., et al. (2017).
RPS19	RPS19	ribosomal protein S19	Reported known CHD related gene	Jin, S. C., Homsy, J., Zaidi, S., et al. (2017).;Sifrim, A., Hitz, M. P., Wilsdon, A., et al. (2016).
RPS24	RPS24	ribosomal protein S24	Reported known CHD related gene	Jin, S. C., Homsy, J., Zaidi, S., et al. (2017).
RPS26	RPS26	ribosomal protein S26	Reported known CHD related gene	Jin, S. C., Homsy, J., Zaidi, S., et al. (2017).
RPS7	RPS7	ribosomal protein S7	Reported known CHD related gene	Jin, S. C., Homsy, J., Zaidi, S., et al. (2017).
RRAS	RRAS	RAS related	Reported known CHD related gene	Sifrim, A., Hitz, M. P., Wilsdon, A., et al. (2016).
RSPH4A	RSPH4A	radial spoke head component 4A	Reported known CHD related gene	Jin, S. C., Homsy, J., Zaidi, S., et al. (2017).
RSPH9	RSPH9	radial spoke head 9 homolog	Reported known CHD related gene	Jin, S. C., Homsy, J., Zaidi, S., et al. (2017).
RUNX1T1	RUNX1T1	RUNX1 translocation partner 1	Reported known CHD related gene	Zhang, L., Tümer, Z., Møllgård, K., et al. (2009).
RYR2	RYR2	ryanodine receptor 2	Reported known CHD related gene	Morton, S. U., Quiat, D., Seidman, J. G., & Seidman, C. E. (2022).
RYR3	RYR3	ryanodine receptor 3	Reported known CHD related gene	Morton, S. U., Quiat, D., Seidman, J. G., & Seidman, C. E. (2022).
SALL1	SALL1	spalt like transcription factor 1	Reported known CHD related gene	Jin, S. C., Homsy, J., Zaidi, S., et al. (2017).;Sifrim, A., Hitz, M. P., Wilsdon, A., et al. (2016).
SALL4	SALL4	spalt like transcription factor 4	Reported known CHD related gene	Sifrim, A., Hitz, M. P., Wilsdon, A., et al. (2016).
SAP130	SAP130	Sin3A associated protein 130	Reported known CHD related gene	Williams, K., Carson, J., & Lo, C. (2019).
SCN5A	SCN5A	sodium voltage-gated channel alpha subunit 5	Reported known CHD related gene	Morton, S. U., Quiat, D., Seidman, J. G., & Seidman, C. E. (2022).
SEMA3E	SEMA3E	semaphorin 3E	Reported known CHD related gene	Jin, S. C., Homsy, J., Zaidi, S., et al. (2017).
SETBP1	SETBP1	SET binding protein 1	Reported known CHD related gene	Jin, S. C., Homsy, J., Zaidi, S., et al. (2017).;Sifrim, A., Hitz, M. P., Wilsdon, A., et al. (2016).
SF3B4	SF3B4	splicing factor 3b subunit 4	Reported known CHD related gene	Jin, S. C., Homsy, J., Zaidi, S., et al. (2017).;Sifrim, A., Hitz, M. P., Wilsdon, A., et al. (2016).
SH3PXD2B	SH3PXD2B	SH3 and PX domains 2B	Reported known CHD related gene	Jin, S. C., Homsy, J., Zaidi, S., et al. (2017).;Sifrim, A., Hitz, M. P., Wilsdon, A., et al. (2016).
SHANK3	SHANK3	SH3 and multiple ankyrin repeat domains 3	Reported known CHD related gene	Sifrim, A., Hitz, M. P., Wilsdon, A., et al. (2016).
SHH	SHH	sonic hedgehog	Reported known CHD related gene	Jin, S. C., Homsy, J., Zaidi, S., et al. (2017).
SHOC2	SHOC2	SHOC2, leucine rich repeat scaffold protein	Reported known CHD related gene	Jin, S. C., Homsy, J., Zaidi, S., et al. (2017).;Sifrim, A., Hitz, M. P., Wilsdon, A., et al. (2016).
SIPA1L2	SIPA1L2	signal induced proliferation associated 1 like 2	Reported known CHD related gene	Morton, S. U., Quiat, D., Seidman, J. G., & Seidman, C. E. (2022).
SKI	SKI	SKI proto-oncogene	Reported known CHD related gene	Jin, S. C., Homsy, J., Zaidi, S., et al. (2017).;Sifrim, A., Hitz, M. P., Wilsdon, A., et al. (2016).
SLC12A2	SLC12A2	solute carrier family 12 member 2	Reported known CHD related gene	Morton, S. U., Quiat, D., Seidman, J. G., & Seidman, C. E. (2022).
SLC2A10	SLC2A10	solute carrier family 2 member 10	Reported known CHD related gene	Sifrim, A., Hitz, M. P., Wilsdon, A., et al. (2016).
SLC4A2	SLC4A2	solute carrier family 4 member 2	Reported known CHD related gene	Morton, S. U., Quiat, D., Seidman, J. G., & Seidman, C. E. (2022).
SLIT3	SLIT3	slit guidance ligand 3	Reported known CHD related gene	Morton, S. U., Quiat, D., Seidman, J. G., & Seidman, C. E. (2022).
SMAD2	SMAD2	SMAD family member 2	Reported known CHD related gene	Morton, S. U., Quiat, D., Seidman, J. G., & Seidman, C. E. (2022).;Sifrim, A., Hitz, M. P., Wilsdon, A., et al. (2016).
SMAD3	SMAD3	SMAD family member 3	Reported known CHD related gene	Jin, S. C., Homsy, J., Zaidi, S., et al. (2017).;Sifrim, A., Hitz, M. P., Wilsdon, A., et al. (2016).
SMAD4	SMAD4	SMAD family member 4	Reported known CHD related gene	Jin, S. C., Homsy, J., Zaidi, S., et al. (2017).;Sifrim, A., Hitz, M. P., Wilsdon, A., et al. (2016).
SMAD5	SMAD5	SMAD family member 5	Reported known CHD related gene	Morton, S. U., Quiat, D., Seidman, J. G., & Seidman, C. E. (2022).
SMAD6	SMAD6	SMAD family member 6	Reported known CHD related gene	Jin, S. C., Homsy, J., Zaidi, S., et al. (2017).;Williams, K., Carson, J., & Lo, C. (2019).
SMARCA2	SMARCA2	SWI/SNF related, matrix associated, actin dependent regulator of chromatin, subfamily a, member 2	Reported known CHD related gene	Sifrim, A., Hitz, M. P., Wilsdon, A., et al. (2016).
SMARCA4	SMARCA4	SWI/SNF related, matrix associated, actin dependent regulator of chromatin, subfamily a, member 4	Reported known CHD related gene	Jin, S. C., Homsy, J., Zaidi, S., et al. (2017).;Williams, K., Carson, J., & Lo, C. (2019).;Morton, S. U., Quiat, D., Seidman, J. G., & Seidman, C. E. (2022).;Sifrim, A., Hitz, M. P., Wilsdon, A., et al. (2016).;Dsouza, N. R., Zimmermann, M. T., & Geddes, G. C. (2019).
SMARCB1	SMARCB1	SWI/SNF related, matrix associated, actin dependent regulator of chromatin, subfamily b, member 1	Reported known CHD related gene	Jin, S. C., Homsy, J., Zaidi, S., et al. (2017).;Sifrim, A., Hitz, M. P., Wilsdon, A., et al. (2016).
SMARCC1	SMARCC1	SWI/SNF related, matrix associated, actin dependent regulator of chromatin subfamily c member 1	Reported known CHD related gene	Morton, S. U., Quiat, D., Seidman, J. G., & Seidman, C. E. (2022).
SMARCE1	SMARCE1	SWI/SNF related, matrix associated, actin dependent regulator of chromatin, subfamily e, member 1	Reported known CHD related gene	Jin, S. C., Homsy, J., Zaidi, S., et al. (2017).;Sifrim, A., Hitz, M. P., Wilsdon, A., et al. (2016).
SMC1A	SMC1A	structural maintenance of chromosomes 1A	Reported known CHD related gene	Sifrim, A., Hitz, M. P., Wilsdon, A., et al. (2016).
SMC3	SMC3	structural maintenance of chromosomes 3	Reported known CHD related gene	Jin, S. C., Homsy, J., Zaidi, S., et al. (2017).
SMS	SMS	spermine synthase	Reported known CHD related gene	Jin, S. C., Homsy, J., Zaidi, S., et al. (2017).
SMURF1	SMURF1	SMAD specific E3 ubiquitin protein ligase 1	Reported known CHD related gene	Morton, S. U., Quiat, D., Seidman, J. G., & Seidman, C. E. (2022).
SMYD4	SMYD4	SET and MYND domain containing 4	Reported known CHD related gene	Williams, K., Carson, J., & Lo, C. (2019).
SNRPB	SNRPB	small nuclear ribonucleoprotein polypeptides B and B1	Reported known CHD related gene	Sifrim, A., Hitz, M. P., Wilsdon, A., et al. (2016).
SNX17	SNX17	sorting nexin 17	Reported known CHD related gene	Jin, S. C., Homsy, J., Zaidi, S., et al. (2017).
SOS1	SOS1	SOS Ras/Rac guanine nucleotide exchange factor 1	Reported known CHD related gene	Jin, S. C., Homsy, J., Zaidi, S., et al. (2017).;Williams, K., Carson, J., & Lo, C. (2019).;Morton, S. U., Quiat, D., Seidman, J. G., & Seidman, C. E. (2022).;Sifrim, A., Hitz, M. P., Wilsdon, A., et al. (2016).;Baban, A., Olivini, N., Lepri, F. R., et al. (2019).
SOS2	SOS2	SOS Ras/Rho guanine nucleotide exchange factor 2	Reported known CHD related gene	Morton, S. U., Quiat, D., Seidman, J. G., & Seidman, C. E. (2022).
SOX13	SOX13	SRY-box 13	Reported known CHD related gene	Morton, S. U., Quiat, D., Seidman, J. G., & Seidman, C. E. (2022).
SOX17	SOX17	SRY-box 17	Reported known CHD related gene	Zhao, L., Jiang, W. F., Yang, C. X., et al. (2021).
SOX2	SOX2	SRY-box 2	Reported known CHD related gene	Jin, S. C., Homsy, J., Zaidi, S., et al. (2017).;Sifrim, A., Hitz, M. P., Wilsdon, A., et al. (2016).
SOX9	SOX9	SRY-box 9	Reported known CHD related gene	Jin, S. C., Homsy, J., Zaidi, S., et al. (2017).;Sifrim, A., Hitz, M. P., Wilsdon, A., et al. (2016).
SPTBN1	SPTBN1	spectrin beta, non-erythrocytic 1	Reported known CHD related gene	Morton, S. U., Quiat, D., Seidman, J. G., & Seidman, C. E. (2022).
SRCAP	SRCAP	Snf2 related CREBBP activator protein	Reported known CHD related gene	Sifrim, A., Hitz, M. P., Wilsdon, A., et al. (2016).
SSH1	SSH1	slingshot protein phosphatase 1	Reported known CHD related gene	Morton, S. U., Quiat, D., Seidman, J. G., & Seidman, C. E. (2022).
SSH2	SSH2	slingshot protein phosphatase 2	Reported known CHD related gene	Morton, S. U., Quiat, D., Seidman, J. G., & Seidman, C. E. (2022).
STAMBP	STAMBP	STAM binding protein	Reported known CHD related gene	Jin, S. C., Homsy, J., Zaidi, S., et al. (2017).;Sifrim, A., Hitz, M. P., Wilsdon, A., et al. (2016).
STRA6	STRA6	stimulated by retinoic acid 6	Reported known CHD related gene	Jin, S. C., Homsy, J., Zaidi, S., et al. (2017).;Sifrim, A., Hitz, M. P., Wilsdon, A., et al. (2016).
SUFU	SUFU	SUFU negative regulator of hedgehog signaling	Reported known CHD related gene	Jin, S. C., Homsy, J., Zaidi, S., et al. (2017).
SULF1	SULF1	sulfatase 1	Reported known CHD related gene	Morton, S. U., Quiat, D., Seidman, J. G., & Seidman, C. E. (2022).
TAB1	TAB1	TGF-beta activated kinase 1 (MAP3K7) binding protein 1	Reported known CHD related gene	Jin, S. C., Homsy, J., Zaidi, S., et al. (2017).
TAB2	TAB2	TGF-beta activated kinase 1 (MAP3K7) binding protein 2	Reported known CHD related gene	Jin, S. C., Homsy, J., Zaidi, S., et al. (2017).;Morton, S. U., Quiat, D., Seidman, J. G., & Seidman, C. E. (2022).;Sifrim, A., Hitz, M. P., Wilsdon, A., et al. (2016).;Chen, J., Yuan, H., Xie, K., et al. (2020).;
TAF1	TAF1	TATA-box binding protein associated factor 1	Reported known CHD related gene	Morton, S. U., Agarwal, R., Madden, J. A., et al. (2020).
TBC1D24	TBC1D24	TBC1 domain family member 24	Reported known CHD related gene	Sifrim, A., Hitz, M. P., Wilsdon, A., et al. (2016).
TBC1D32	TBC1D32	TBC1 domain family member 32	Reported known CHD related gene	Jin, S. C., Homsy, J., Zaidi, S., et al. (2017).
TBX1	TBX1	T-box 1	Reported known CHD related gene	Jin, S. C., Homsy, J., Zaidi, S., et al. (2017).;Williams, K., Carson, J., & Lo, C. (2019).;Sifrim, A., Hitz, M. P., Wilsdon, A., et al. (2016).
TBX18	TBX18	T-box 18	Reported known CHD related gene	Morton, S. U., Quiat, D., Seidman, J. G., & Seidman, C. E. (2022).
TBX2	TBX2	T-box 2	Reported known CHD related gene	Williams, K., Carson, J., & Lo, C. (2019).
TBX20	TBX20	T-box 20	Reported known CHD related gene	Jin, S. C., Homsy, J., Zaidi, S., et al. (2017).;Williams, K., Carson, J., & Lo, C. (2019).;Sifrim, A., Hitz, M. P., Wilsdon, A., et al. (2016).;Liu, J. J., Fan, L. L., Chen, J. L., et al. (2014).
TBX3	TBX3	T-box 3	Reported known CHD related gene	Jin, S. C., Homsy, J., Zaidi, S., et al. (2017).;Williams, K., Carson, J., & Lo, C. (2019).;Sifrim, A., Hitz, M. P., Wilsdon, A., et al. (2016).
TBX5	TBX5	T-box 5	Reported known CHD related gene	Jin, S. C., Homsy, J., Zaidi, S., et al. (2017).;Williams, K., Carson, J., & Lo, C. (2019).;Morton, S. U., Quiat, D., Seidman, J. G., & Seidman, C. E. (2022).;Sifrim, A., Hitz, M. P., Wilsdon, A., et al. (2016).
TCF12	TCF12	transcription factor 12	Reported known CHD related gene	Morton, S. U., Quiat, D., Seidman, J. G., & Seidman, C. E. (2022).
TCF7L1	TCF7L1	transcription factor 7 like 1	Reported known CHD related gene	Morton, S. U., Quiat, D., Seidman, J. G., & Seidman, C. E. (2022).
TCF7L2	TCF7L2	transcription factor 7 like 2	Reported known CHD related gene	Morton, S. U., Quiat, D., Seidman, J. G., & Seidman, C. E. (2022).
TCOF1	TCOF1	treacle ribosome biogenesis factor 1	Reported known CHD related gene	Jin, S. C., Homsy, J., Zaidi, S., et al. (2017).
TENM4	TENM4	teneurin transmembrane protein 4	Reported known CHD related gene	Morton, S. U., Quiat, D., Seidman, J. G., & Seidman, C. E. (2022).
TFAP2B	TFAP2B	transcription factor AP-2 beta	Reported known CHD related gene	Jin, S. C., Homsy, J., Zaidi, S., et al. (2017).;Sifrim, A., Hitz, M. P., Wilsdon, A., et al. (2016).
TGFB2	TGFB2	transforming growth factor beta 2	Reported known CHD related gene	Williams, K., Carson, J., & Lo, C. (2019).
TGFB3	TGFB3	transforming growth factor beta 3	Reported known CHD related gene	Williams, K., Carson, J., & Lo, C. (2019).
TGFBR1	TGFBR1	transforming growth factor beta receptor 1	Reported known CHD related gene	Jin, S. C., Homsy, J., Zaidi, S., et al. (2017).;Williams, K., Carson, J., & Lo, C. (2019).;Sifrim, A., Hitz, M. P., Wilsdon, A., et al. (2016).
TGFBR2	TGFBR2	transforming growth factor beta receptor 2	Reported known CHD related gene	Jin, S. C., Homsy, J., Zaidi, S., et al. (2017).;Williams, K., Carson, J., & Lo, C. (2019).;Sifrim, A., Hitz, M. P., Wilsdon, A., et al. (2016).
TLL1	TLL1	tolloid like 1	Reported known CHD related gene	Jin, S. C., Homsy, J., Zaidi, S., et al. (2017).;Sifrim, A., Hitz, M. P., Wilsdon, A., et al. (2016).
TMEM67	TMEM67	transmembrane protein 67	Reported known CHD related gene	Jin, S. C., Homsy, J., Zaidi, S., et al. (2017).
TMOD3	TMOD3	tropomodulin 3	Reported known CHD related gene	Morton, S. U., Quiat, D., Seidman, J. G., & Seidman, C. E. (2022).
TMTC2	TMTC2	transmembrane and tetratricopeptide repeat containing 2	Reported known CHD related gene	Morton, S. U., Quiat, D., Seidman, J. G., & Seidman, C. E. (2022).
TNS1	TNS1	tensin 1	Reported known CHD related gene	Morton, S. U., Quiat, D., Seidman, J. G., & Seidman, C. E. (2022).
TPM1	TPM1	tropomyosin 1	Reported known CHD related gene	Williams, K., Carson, J., & Lo, C. (2019).
TRIM32	TRIM32	tripartite motif containing 32	Reported known CHD related gene	Jin, S. C., Homsy, J., Zaidi, S., et al. (2017).
TSC1	TSC1	TSC complex subunit 1	Reported known CHD related gene	Jin, S. C., Homsy, J., Zaidi, S., et al. (2017).;Morton, S. U., Quiat, D., Seidman, J. G., & Seidman, C. E. (2022).
TSC2	TSC2	TSC complex subunit 2	Reported known CHD related gene	Jin, S. C., Homsy, J., Zaidi, S., et al. (2017).
TTC21B	TTC21B	tetratricopeptide repeat domain 21B	Reported known CHD related gene	Jin, S. C., Homsy, J., Zaidi, S., et al. (2017).
TTC37	TTC37	tetratricopeptide repeat domain 37	Reported known CHD related gene	Sifrim, A., Hitz, M. P., Wilsdon, A., et al. (2016).
TTC8	TTC8	tetratricopeptide repeat domain 8	Reported known CHD related gene	Jin, S. C., Homsy, J., Zaidi, S., et al. (2017).
TWIST1	TWIST1	twist family bHLH transcription factor 1	Reported known CHD related gene	Jin, S. C., Homsy, J., Zaidi, S., et al. (2017).;Sifrim, A., Hitz, M. P., Wilsdon, A., et al. (2016).
UBAP2	UBAP2	ubiquitin associated protein 2	Reported known CHD related gene	Morton, S. U., Quiat, D., Seidman, J. G., & Seidman, C. E. (2022).
UBR1	UBR1	ubiquitin protein ligase E3 component n-recognin 1	Reported known CHD related gene	Jin, S. C., Homsy, J., Zaidi, S., et al. (2017).;Sifrim, A., Hitz, M. P., Wilsdon, A., et al. (2016).
USP25	USP25	ubiquitin specific peptidase 25	Reported known CHD related gene	Morton, S. U., Quiat, D., Seidman, J. G., & Seidman, C. E. (2022).
VEGFA	VEGFA	vascular endothelial growth factor A	Reported known CHD related gene	Williams, K., Carson, J., & Lo, C. (2019).
WDR19	WDR19	WD repeat domain 19	Reported known CHD related gene	Jin, S. C., Homsy, J., Zaidi, S., et al. (2017).
WDR35	WDR35	WD repeat domain 35	Reported known CHD related gene	Jin, S. C., Homsy, J., Zaidi, S., et al. (2017).
WDR60	WDR60	WD repeat domain 60	Reported known CHD related gene	Jin, S. C., Homsy, J., Zaidi, S., et al. (2017).;Sifrim, A., Hitz, M. P., Wilsdon, A., et al. (2016).
WDR70	WDR70	WD repeat domain 70	Reported known CHD related gene	Morton, S. U., Quiat, D., Seidman, J. G., & Seidman, C. E. (2022).
WHSC1	NSD2	nuclear receptor binding SET domain protein 2	Reported known CHD related gene	Morton, S. U., Quiat, D., Seidman, J. G., & Seidman, C. E. (2022).
WNT5A	WNT5A	Wnt family member 5A	Reported known CHD related gene	Sifrim, A., Hitz, M. P., Wilsdon, A., et al. (2016).
ZBTB14	ZBTB14	zinc finger and BTB domain containing 14	Reported known CHD related gene	Jin, S. C., Homsy, J., Zaidi, S., et al. (2017).
ZC3H3	ZC3H3	zinc finger CCCH-type containing 3	Reported known CHD related gene	Morton, S. U., Quiat, D., Seidman, J. G., & Seidman, C. E. (2022).
ZEB2	ZEB2	zinc finger E-box binding homeobox 2	Reported known CHD related gene	Jin, S. C., Homsy, J., Zaidi, S., et al. (2017).;Sifrim, A., Hitz, M. P., Wilsdon, A., et al. (2016).
ZFPM2	ZFPM2	zinc finger protein, FOG family member 2	Reported known CHD related gene	Jin, S. C., Homsy, J., Zaidi, S., et al. (2017).;Williams, K., Carson, J., & Lo, C. (2019).;Sifrim, A., Hitz, M. P., Wilsdon, A., et al. (2016).
ZIC3	ZIC3	Zic family member 3	Reported known CHD related gene	Jin, S. C., Homsy, J., Zaidi, S., et al. (2017).;Sifrim, A., Hitz, M. P., Wilsdon, A., et al. (2016).
ZMIZ1	ZMIZ1	zinc finger MIZ-type containing 1	Reported known CHD related gene	Morton, S. U., Quiat, D., Seidman, J. G., & Seidman, C. E. (2022).
ZMPSTE24	ZMPSTE24	zinc metallopeptidase STE24	Reported known CHD related gene	Sifrim, A., Hitz, M. P., Wilsdon, A., et al. (2016).
SYNE2	SYNE2	spectrin repeat containing nuclear envelope protein 2	Candidate CHD related gene	This study
MYLK	MYLK	myosin light chain kinase	Candidate CHD related gene	This study
PKP2	PKP2	plakophilin 2	Candidate CHD related gene	This study
TRPM4	TRPM4	transient receptor potential cation channel subfamily M member 4	Candidate CHD related gene	This study
MIB1	MIB1	mindbomb E3 ubiquitin protein ligase 1	Candidate CHD related gene	This study
TCAP	TCAP	titin-cap	Candidate CHD related gene	This study
SON	SON	SON DNA binding protein	Candidate CHD related gene	This study
DSP	DSP	desmoplakin	Candidate CHD related gene	This study
FN1	FN1	fibronectin 1	Potential CHD related gene	This study
IRS1	IRS1	insulin receptor substrate 1	Potential CHD related gene	This study
CCT5	CCT5	chaperonin containing TCP1 subunit 5	Potential CHD related gene	This study
SMARCC2	SMARCC2	SWI/SNF related, matrix associated, actin dependent regulator of chromatin subfamily c member 2	Potential CHD related gene	This study
ARRB2	ARRB2	arrestin beta 2	Potential CHD related gene	This study
IQGAP1	IQGAP1	IQ motif containing GTPase activating protein 1	Potential CHD related gene	This study
HSPG2	HSPG2	heparan sulfate proteoglycan 2	Potential CHD related gene	This study
AGT	AGT	angiotensinogen	Potential CHD related gene	This study
ZFYVE16	ZFYVE16	zinc finger FYVE-type containing 16	Potential CHD related gene	This study
PTPN6	PTPN6	protein tyrosine phosphatase, non-receptor type 6	Potential CHD related gene	This study
PPP5C	PPP5C	protein phosphatase 5 catalytic subunit	Potential CHD related gene	This study
PLEC	PLEC	plectin	Potential CHD related gene	This study
GP1BA	GP1BA	glycoprotein Ib platelet subunit alpha	Potential CHD related gene	This study
AGRN	AGRN	agrin	Potential CHD related gene	This study
ROCK2	ROCK2	Rho associated coiled-coil containing protein kinase 2	Potential CHD related gene	This study
PRPF19	PRPF19	pre-mRNA processing factor 19	Potential CHD related gene	This study
HCFC1	HCFC1	host cell factor C1	Potential CHD related gene	This study
RSRC1	RSRC1	arginine and serine rich coiled-coil 1	Potential CHD related gene	This study
PPARGC1A	PPARGC1A	PPARG coactivator 1 alpha	Potential CHD related gene	This study
NUP153	NUP153	nucleoporin 153	Potential CHD related gene	This study
MEN1	MEN1	menin 1	Potential CHD related gene	This study
KLB	KLB	klotho beta	Potential CHD related gene	This study
KAT6A	KAT6A	lysine acetyltransferase 6A	Potential CHD related gene	This study
INPP5D	INPP5D	inositol polyphosphate-5-phosphatase D	Potential CHD related gene	This study
FGFR4	FGFR4	fibroblast growth factor receptor 4	Potential CHD related gene	This study
XPC	XPC	XPC complex subunit, DNA damage recognition and repair factor	Potential CHD related gene	This study
VAV3	VAV3	vav guanine nucleotide exchange factor 3	Potential CHD related gene	This study
THBS2	THBS2	thrombospondin 2	Potential CHD related gene	This study
RALGDS	RALGDS	ral guanine nucleotide dissociation stimulator	Potential CHD related gene	This study
NRG3	NRG3	neuregulin 3	Potential CHD related gene	This study
NMD3	NMD3	NMD3 ribosome export adaptor	Potential CHD related gene	This study
MGA	MGA	MGA, MAX dimerization protein	Potential CHD related gene	This study
LOXL3	LOXL3	lysyl oxidase like 3	Potential CHD related gene	This study
DAG1	DAG1	dystroglycan 1	Potential CHD related gene	This study
CWC22	CWC22	CWC22 spliceosome associated protein homolog	Potential CHD related gene	This study
COL6A2	COL6A2	collagen type VI alpha 2 chain	Potential CHD related gene	This study
UTRN	UTRN	utrophin	Potential CHD related gene	This study
TNFAIP3	TNFAIP3	TNF alpha induced protein 3	Potential CHD related gene	This study
TIMELESS	TIMELESS	timeless circadian regulator	Potential CHD related gene	This study
SRA1	SRA1	steroid receptor RNA activator 1	Potential CHD related gene	This study
SPTBN5	SPTBN5	spectrin beta, non-erythrocytic 5	Potential CHD related gene	This study
SPRED1	SPRED1	sprouty related EVH1 domain containing 1	Potential CHD related gene	This study
SF3A3	SF3A3	splicing factor 3a subunit 3	Potential CHD related gene	This study
RYR1	RYR1	ryanodine receptor 1	Potential CHD related gene	This study
NOC4L	NOC4L	nucleolar complex associated 4 homolog	Potential CHD related gene	This study
MAP2K3	MAP2K3	mitogen-activated protein kinase kinase 3	Potential CHD related gene	This study
KDM6B	KDM6B	lysine demethylase 6B	Potential CHD related gene	This study
ITGA6	ITGA6	integrin subunit alpha 6	Potential CHD related gene	This study
FPR1	FPR1	formyl peptide receptor 1	Potential CHD related gene	This study
F13A1	F13A1	coagulation factor XIII A chain	Potential CHD related gene	This study
DNAH8	DNAH8	dynein axonemal heavy chain 8	Potential CHD related gene	This study
CSF1	CSF1	colony stimulating factor 1	Potential CHD related gene	This study
COL5A3	COL5A3	collagen type V alpha 3 chain	Potential CHD related gene	This study
CDH17	CDH17	cadherin 17	Potential CHD related gene	This study
B4GALT7	B4GALT7	beta-1,4-galactosyltransferase 7	Potential CHD related gene	This study
APH1B	APH1B	aph-1 homolog B, gamma-secretase subunit	Potential CHD related gene	This study
ADCY7	ADCY7	adenylate cyclase 7	Potential CHD related gene	This study
ULK3	ULK3	unc-51 like kinase 3	Potential CHD related gene	This study
TTN	TTN	titin	Potential CHD related gene	This study
TNC	TNC	tenascin C	Potential CHD related gene	This study
SMPD1	SMPD1	sphingomyelin phosphodiesterase 1	Potential CHD related gene	This study
SETDB1	SETDB1	SET domain bifurcated 1	Potential CHD related gene	This study
SETD1A	SETD1A	SET domain containing 1A	Potential CHD related gene	This study
PRPF40B	PRPF40B	pre-mRNA processing factor 40 homolog B	Potential CHD related gene	This study
PGR	PGR	progesterone receptor	Potential CHD related gene	This study
NUP85	NUP85	nucleoporin 85	Potential CHD related gene	This study
NUP62	NUP62	nucleoporin 62	Potential CHD related gene	This study
MYOG	MYOG	myogenin	Potential CHD related gene	This study
MSH6	MSH6	mutS homolog 6	Potential CHD related gene	This study
MRPL1	MRPL1	mitochondrial ribosomal protein L1	Potential CHD related gene	This study
MLST8	MLST8	MTOR associated protein, LST8 homolog	Potential CHD related gene	This study
ITGA7	ITGA7	integrin subunit alpha 7	Potential CHD related gene	This study
HIF3A	HIF3A	hypoxia inducible factor 3 subunit alpha	Potential CHD related gene	This study
GNL3	GNL3	G protein nucleolar 3	Potential CHD related gene	This study
GNAS	GNAS	GNAS complex locus	Potential CHD related gene	This study
FBN3	FBN3	fibrillin 3	Potential CHD related gene	This study
EXOSC10	EXOSC10	exosome component 10	Potential CHD related gene	This study
COL7A1	COL7A1	collagen type VII alpha 1 chain	Potential CHD related gene	This study
COL6A5	COL6A5	collagen type VI alpha 5 chain	Potential CHD related gene	This study
COL18A1	COL18A1	collagen type XVIII alpha 1 chain	Potential CHD related gene	This study
BRCA2	BRCA2	BRCA2, DNA repair associated	Potential CHD related gene	This study
BLK	BLK	BLK proto-oncogene, Src family tyrosine kinase	Potential CHD related gene	This study
ATR	ATR	ATR serine/threonine kinase	Potential CHD related gene	This study
AQR	AQR	aquarius intron-binding spliceosomal factor	Potential CHD related gene	This study
APOB	APOB	apolipoprotein B	Potential CHD related gene	This study
AKAP1	AKAP1	A-kinase anchoring protein 1	Potential CHD related gene	This study

## Sheet: Table S2
Table S2. Clinical information and genetic etiology results
SampleID	SampleName	SampleType	SampleCollectionDate	Gender	The latest ultrasound diagnosed time	Summary of clinical diagnosis and intervention	Other ultrasonography recordes	Core clinical features	Clinical features(Subgroup)	WES results	P|LP variants in definitive CHD genes	P|LP variants in cadidate CHD genes	Low coverage WGS results	Aneuploidy	pCNVs	CNVs involving definitive CHD genes	Summary for genetic etiology
19B4152083	CHD001	Cord blood	2018-10-19	Female	Fetal 25W2D	1. Abnormal fetal cardiac development: pulmonary atresia with intact ventricular septum; 2. G1P025+3 weeks intrauterine pregnancy abortion	NA	Pulmonary Stenosis	isolated CHD	Positive	NM_005585.4(SMAD6):c.1054C>T(p.Gln352*)	NA	Negative	NA	NA	NA	CHD gene variants
19S5253066	CHD003C	Tissue	2018-04-29	Female	Fetal 26W4D	The fetus has multiple malformations, widened posterior fossa cistern, small cerebellum and vermis, no nasal bone, bulging diaphragm, no gastric bubble, reversed internal organs, new Dayu left heart, ventricular septal defect, and aortic straddle. Considered as right-sided heterosyndrome.	NA	Right Isomeric Syndrome	non-isolated CHD	Negative	NA	NA	Positive	T18	NA	NA	Chromosome abnormalities
19B4152084	CHD004	Cord blood	2018-10-26	Female	Newborn 3M28D	Ventricular septal defect, patent foramen ovale, mitral regurgitation. Ventricular septal defect surgery. Postoperative supraventricular tachycardia, respiratory tract infection. Ventricular septal defect during pregnancy, patent foramen ovale, mitral regurgitation. 1. Infantile spasms 2. Postoperative congenital heart disease 3. Mental retardation 4. Complete right bundle branch block 5. Liver d…	NA	Ventricular Septal Defect, Patent Foramen Ovale	non-isolated CHD	Negative	NA	NA	Negative	NA	NA	NA	Negative
19S5253067	CHD005C	Tissue	2019-04-29	Female	Fetal 23W	Fetal heart malformations: single atrium, single ventricle, single ventricular valve, pulmonary arterial dysplasia.	NA	Heart Malformation	non-isolated CHD	Negative	NA	NA	Negative	NA	NA	NA	Negative
19D5253036	CHD006	Amniotic fluid	2018-10-29	Male	Fetal 22W1D	Abnormal fetal heart development, pulmonary stenosis, ventricular septal defect, aortic overriding.	NA	Ventricular Septal Defect, Pulmonary Stenosis	non-isolated CHD	Negative	NA	NA	Negative	NA	NA	NA	Negative
19B4152085	CHD007	Cord blood	2018-10-28	Female	Newborn 2M26D	Postoperative congenital heart disease, complete pulmonary venous drainage (supracardiac type), patent foramen ovale, tricuspid regurgitation, pulmonary hypertension, congenital adrenal hyperplasia (salt-losing type), pseudohermaphroditism, etc.	NA	Patent Foramen Ovale	isolated CHD	Negative	NA	NA	Negative	NA	NA	NA	Negative
19B4152086	CHD008	Cord blood	2018-10-25	Male	Newborn 7M9D	Complete pulmonary venous drainage. Complete pulmonary venous drainage (supracardiac) + atrial defect + patent ductus arteriosus + pulmonary hypertension, persistent bronchopneumonia, severe malnutrition, respiratory syncytial virus infection, cytomegalovirus infection.	NA	Atrial Septal Defect, Patent Ductus Arteriosus	non-isolated CHD	Positive	NM_012224.2(NEK1):c.1908delA(p.Val637Cysfs*34)	NA	Positive	NA	del(4q25q25,352.58K)	NA	Chromosome abnormalities & CHD gene variants
19S5253068	CHD009C	Tissue	2018-11-08	Female	Fetal 22W3D	Abnormal fetal heart development, complete endocardial cushion defect, double outlet right ventricle, severe pulmonary artery stenosis, right aortic arch, complete pulmonary venous drainage (subcardiac type); visceral heterotopia.	NA	Endocardial Defect, Pulmonary Stenosis	non-isolated CHD	Negative	NA	NA	Negative	NA	NA	NA	Negative
19B4152087	CHD010	Cord blood	2018-12-17	Male	Newborn NA	Patent foramen ovale	Fetal 32W2D: Increased fetal cardiothoracic ratio, mild bi- and tricuspid regurgitation, and a small amount of pericardial effusion.	Patent Foramen Ovale	isolated CHD	Negative	NA	NA	Negative	NA	NA	NA	Negative
19B4152088	CHD011	Cord blood	2018-10-26	Male	Fetal NA	Increased fetal cardiothoracic ratio, the right heart is larger than the left heart, atrial septal dilatation tumor, right coronary artery-right atrium, right solid fistula, left coronary and right atrial fistula, and diastolic flow of the aortic arch is reversed.	NA	Aortic Arch Anomalies	isolated CHD	Negative	NA	NA	Negative	NA	NA	NA	Negative
19S5253070	CHD013C	Tissue	2018-11-19	Male	Fetal 12W4D	The fetal NT was thickened, the endocardial cushion was defective, the nasal bone was not shown, the whole body was edema, and the venous duct wave notch deepened.	NA	Endocardial Defect	isolated CHD	Negative	NA	NA	Positive	T21	NA	NA	Chromosome abnormalities
19D5253037	CHD014	Amniotic fluid	2018-11-20	Female	Fetal NA	Abnormal fetal heart development, ventricular septal defect, left ventricular diverticulum, mild tricuspid regurgitation.	NA	Ventricular Septal Defect	isolated CHD	Negative	NA	NA	Negative	NA	NA	NA	Negative
19S5253071	CHD015C	Tissue	2018-11-23	Female	Fetal 13W3D	Fetal generalized skin edema, fetal ventricular septal defect, mitral valve, mild regurgitation in three pieces, reverse aortic diastolic blood flow, a small amount of bilateral pleural effusion, and reverse a wave in the ductus venous blood flow spectrum.	NA	Ventricular Septal Defect	isolated CHD	Negative	NA	NA	Positive	XO	NA	NA	Chromosome abnormalities
19B4152089	CHD017C	Cord blood	2018-11-30	Male	Newborn 1Y1M	Corrected transposition of the great arteries. Atrial septal defect, septal defect repair, mitral regurgitation, tricuspid regurgitation.	NA	Atrial Septal Defect	isolated CHD	Negative	NA	NA	Negative	NA	NA	NA	Negative
19B4152090	CHD018C	Cord blood	2018-12-07	Male	Newborn 1M10D	Ventricular septal defect (high muscle), pulmonary stenosis (severe), patent foramen ovale, patent ductus arteriosus, right atrium enlargement.	NA	Ventricular Septal Defect, Pulmonary Valve Stenosis, Patent Foramen Ovale, Patent Ductus Arteriosus	non-isolated CHD	Positive	NM_014795.3(ZEB2):c.2083C>T(p.Arg695*)	NA	Negative	NA	NA	NA	CHD gene variants
19S5253073	CHD019C	Tissue	2018-12-13	Female	Fetal 23W	Abnormal fetal heart development, tricuspid atresia, ventricular septal defect, transposition of the great arteries.	NA	Ventricular Septal Defect, Tricuspid Atresia	non-isolated CHD	Negative	NA	NA	Negative	NA	NA	NA	Negative
19S5253074	CHD020C	Tissue	2018-12-13	Female	Fetal NA	Increased fetal cardiothoracic ratio, moderate tricuspid regurgitation, and a small amount of pericardial effusion	NA	Tricuspid Regurgitation	isolated CHD	Negative	NA	NA	Negative	NA	NA	NA	Negative
19S5253038R	CHD021C	Tissue	2020-12-28	Female	Fetal 20W5D	Fetal cardiac abnormalities, pulmonary stenosis, ventricular septal defect, aortic overriding, NT thickening.	NA	Ventricular Septal Defect, Pulmonary Stenosis	non-isolated CHD	Positive	NA	NM_053025.3(MYLK):c.589-2A>G	Negative	NA	NA	NA	CHD gene variants
19S5253077	CHD024C	Tissue	2018-12-19	Male	Fetal 22W6D	Fetal cardiac dysplasia, complete endocardial cushion defect (unbalanced type), single atrium, pulmonary atresia, right aortic arch with static branches, fetal visceral heterotopia.	NA	Pulmonary Stenosis, Uniatrial Heart	non-isolated CHD	Negative	NA	NA	Negative	NA	NA	NA	Negative
19B4152091	CHD025C	Cord blood	2018-12-13	Male	Newborn 5M	Ventricular septal defect, patent ductus arteriosus, patent foramen ovale, small development of raw aorta and aortic arch, pericardial effusion	NA	Ventricular Septal Defect, Patent Ductus Arteriosus, Patent Foramen Ovale	non-isolated CHD	Negative	NA	NA	Negative	NA	NA	NA	Negative
19S5253078R	CHD026C	Tissue	2018-12-21	Female	Fetal 16W4D	Abnormal fetal heart development, fetal hydrops, cervical sac tumor, ascites.	NA	Lack of details	NA	Positive	Multiple P|LP variants	NM_004415.2(DSP):c.3384_3388delGGAAG(p.Glu1129Glnfs*3)	Positive	XO	NA	NA	Chromosome abnormalities & CHD gene variants
19S5253079R	CHD027C	Tissue	2018-12-14	Male	Fetal 18W4D	Abnormal fetal heart development, pulmonary atresia with ventricular septal defect, and enhanced fetal echogenicity.	NA	Ventricular Septal Defect, Pulmonary Stenosis	non-isolated CHD	Negative	NA	NA	Positive	T21	NA	NA	Chromosome abnormalities
19B4152092	CHD029	Cord blood	2018-12-21	Male	Newborn 4D	Patent Foramen Ovale	Fetal 21W4D: Fetal ventricular septal defect possible, mild tricuspid regurgitation. racket-shaped placenta.	Ventricular Septal Defect, Patent Foramen Ovale	non-isolated CHD	Negative	NA	NA	Negative	NA	NA	NA	Negative
19S5253081	CHD030	Tissue	2018-12-21	Male	Fetal 21W4D	Abnormal fetal heart development, ventricular septal defect, severe stenosis of the aortic arch. Persistent left superior cavity, single umbilical artery: abnormal fetal umbilical artery blood flow spectrum.	NA	Ventricular Septal Defect, Aortic Arch Anomalies	non-isolated CHD	Negative	NA	NA	Negative	NA	NA	NA	Negative
19B4152093	CHD031C	Cord blood	2018-12-25	Female	Newborn NA	Uniatrial heart, mitral regurgitation	NA	Uniatrial Heart	isolated CHD	Negative	NA	NA	Negative	NA	NA	NA	Negative
19S5253082	CHD032C	Tissue	2018-12-25	Female	Fetal 23W5D	Abnormal fetal heart development, severe stenosis of the tricuspid valve, and sometimes dysplasia. Ventricular septal defect, the left ventricle of the fetus is slightly widened, and the local intestinal echo is slightly enhanced.	NA	Ventricular Septal Defect	isolated CHD	Negative	NA	NA	Negative	NA	NA	NA	Negative
19S5253083	CHD033C	Tissue	2019-01-25	Male	Fetal 15W	Abnormal fetal heart development, complete transposition of the great arteries, ventricular septal defect, pulmonary stenosis	NA	Ventricular Septal Defect, Pulmonary Stenosis	non-isolated CHD	Positive	NM_002253.2(KDR):c.2615-2A>G	NA	Negative	NA	NA	NA	CHD gene variants
19B4152094	CHD034C	Cord blood	2019-01-25	Male	Newborn 1Y4M	After pulmonary atresia, ventricular septal defect + patent ductus arteriosus + patent foramen ovale: no obvious residual shunts were found at the level of atrium, ventricle, and aorta, there was smooth flow of cardiac outflow tract and main pulmonary artery, and left pulmonary artery flow velocity increased. Aortic regurgitation, tricuspid regurgitation.	NA	Ventricular Septal Defect, Patent Ductus Arteriosus, Patent Foramen Ovale	non-isolated CHD	Negative	NA	NA	Negative	NA	NA	NA	Negative
19D5253039	CHD035	Amniotic fluid	2019-01-18	Female	Fetal NA	Fetal abnormalities: Endocardial cushion defect, persistent superior vena cava, no obvious abnormality in fetal middle cerebral artery and umbilical artery blood flow	NA	Endocardial Cushion Defect	isolated CHD	Negative	NA	NA	Negative	NA	NA	NA	Negative
19D5253040	CHD037C	Amniotic fluid	2019-01-23	Male	Fetal 23W5D	Abnormal fetal heart development, ventricular septal defect, aortic overriding, pulmonary stenosis	NA	Ventricular Septal Defect, Pulmonary Stenosis	non-isolated CHD	Negative	NA	NA	Negative	NA	NA	NA	Negative
19D5253041	CHD038C	Amniotic fluid	2019-01-24	Male	Fetal 24W4D	Abnormal fetal heart development: ventricular septal defect, right fetal transverse fissure, bilateral accessory renal arteries	NA	Ventricular Septal Defect	isolated CHD	Negative	NA	NA	Negative	NA	NA	NA	Negative
19B4152096	CHD040	Cord blood	2019-01-25	Female	Newborn 2M8D	Congenital heart disease; ventricular septal defect (large, bidirectional shunt); aortic arch dissection type B; aortic valve stenosis, small ascending aorta; patent ductus arteriosus (bidirectional shunt); atrial septal defect (multiple, secondary foramen) ); estimated pulmonary artery systolic blood pressure is about 67 mmHg.	NA	Ventricular Septal Defect, Atrial Septal Defect, Aortic Stenosis, Patent Ductus Arteriosus	non-isolated CHD	Negative	NA	NA	Positive	NA	del(22q11.21q11.21,3.13M)	dup(12q21.31q21.31,710.28K)(contain TMTC2)	Chromosome abnormalities
19B4152097	CHD041	Cord blood	2019-01-25	Male	Newborn 2M	Interventricular septum and left ventricular wall thickening with left and right outflow tract stenosis (consistent with hypertrophic obstructive cardiomyopathy); patent foramen ovale; pericardial effusion (small amount); decreased wall motion; left ventricular ejection fraction lower limit of normal.	NA	Ventricular Septal Defect, Patent Foramen Ovale	non-isolated CHD	Negative	NA	NA	Negative	NA	NA	NA	Negative
19D5253042	CHD043	Amniotic fluid	2019-01-29	Male	Fetal 24W6D	Abnormal fetal heart development: single ventricle, complete endocardial cushion defect, pulmonary valve atresia, abnormal systemic venous return	NA	Univentricular Heart, Endocardial Cushion Defect, Pulmonary Valve Stenosis	non-isolated CHD	Negative	NA	NA	Negative	NA	NA	NA	Negative
19S5253086	CHD044C	Tissue	2019-04-05	Female	Fetal 22W4D	Abnormal fetal cardiac development: ventricular septal defect, aortic overriding, absence of pulmonary valve, abnormal origin of left pulmonary artery, absence of ductus arteriosus, vagus right subclavian artery, persistent left superior vena cava	NA	Ventricular Septal Defect	isolated CHD	Negative	NA	NA	Positive	NA	del(22q11.21q11.21,2.60M)	NA	Chromosome abnormalities
19D5253043	CHD045	Amniotic fluid	2019-02-01	Male	Fetal 21W4D	Fetal ventricular septal defect possible, mild tricuspid regurgitation	NA	Ventricular Septal Defect	isolated CHD	Negative	NA	NA	Negative	NA	NA	NA	Negative
19S5253087	CHD046C	Tissue	2019-02-14	Female	Fetal NA	Abnormal fetal cardiac development: ventricular septal defect, mild tricuspid valve regurgitation, aortic valve systolic and diastolic signs of round-trip blood flow (consider active if possible), heart rate dropped to 33 beats/min at the end of the examination.	NA	Ventricular Septal Defect	isolated CHD	Negative	NA	NA	Positive	XO	NA	NA	Chromosome abnormalities
19B4152098	CHD047	Cord blood	2019-02-15	Male	Fetal 38W1D	Enlarged fetal right ventricle with solid lesions, undetermined nature, consider rhabdomyomas.	NA	Cardiac Rhabdomyomas	isolated CHD	Negative	NA	NA	Negative	NA	NA	NA	Negative
19S5253088	CHD048C	Tissue	2019-02-20	Male	Fetal 16W2D	Abnormal fetal cardiac development: hypoplastic left heart syndrome (severe mitral stenosis, severe aortic stenosis)	NA	Hypoplastic Left Heart Syndrome	non-isolated CHD	Negative	NA	NA	Negative	NA	NA	NA	Negative
19S5253089R	CHD049C	Tissue	2019-02-15	Female	Fetal 17W5D	Abnormal fetal cardiac development: ventricular septal defect, aortic overriding, pulmonary stenosis, right subclavian vagus	NA	Ventricular Septal Defect, Pulmonary Stenosis	non-isolated CHD	Positive	Multiple P|LP variants	NA	Positive	NA	NA	dup(14q21.3q21.3,172.01K)(contain SOS2)	Chromosome abnormalities & CHD gene variants
19B4152099	CHD050	Cord blood	2019-02-17	Female	Newborn 6M	Spherical enlargement of left ventricle with mitral regurgitation +~++ / hypokinesis of ventricular septum and left ventricular wall / decreased left ventricular diastolic and systolic function; ventricular septal defect (perimembranous); patent foramen ovale.	NA	Ventricular Septal Defect, Patent Foramen Ovale	non-isolated CHD	Negative	NA	NA	Negative	NA	NA	NA	Negative
19S5253090R	CHD052C	Tissue	2019-03-01	Male	Fetal NA	Fetal cardiac dysplasia: consider ventricular septal integrity and pulmonary atresia; tricuspid valve dysplasia cannot be ruled out; enlarged foramen ovale diameter.	NA	Pulmonary Stenosis	isolated CHD	Negative	NA	NA	Negative	NA	NA	NA	Negative
19B4152101	CHD053	Cord blood	2019-03-01	Male	Newborn 2M2D	Patent foramen ovale, persistent left superior vena cava	NA	Patent Foramen Ovale	isolated CHD	Negative	NA	NA	Negative	NA	NA	NA	Negative
19S5253091	CHD054C	Tissue	2019-03-01	Female	Fetal 23W3D	Abnormal fetal cardiac development: complete endocardial cushion defect, right ventricular double outlet, pulmonary artery stenosis, complete pulmonary venous drainage (supracardiac type), and right-sided heterogeneous syndrome is considered in the above sonographic images.	NA	Right Isomeric Syndrome	isolated CHD	Negative	NA	NA	Negative	NA	NA	NA	Negative
19D5253226	CHD056	Amniotic fluid	2019-03-11	Male	Fetal 22W2D	Abnormal fetal cardiac development: complete endocardial cushion defect, right ventricular double outlet, pulmonary artery stenosis, complete pulmonary venous drainage (supracardiac type), and right-sided heterogeneous syndrome is considered in the above sonographic images.	NA	Ventricular Septal Defect, Pulmonary Stenosis	non-isolated CHD	Negative	NA	NA	Positive	T16[mosaic ratio: 12%]	NA	NA	Chromosome abnormalities
19B4152102	CHD057	Cord blood	2019-03-03	Male	Newborn 41D	Abnormal fetal cardiac development: Depressed tricuspid valve with massive regurgitation, pulmonary stenosis, persistent left superior vena cava, suspected ventricular septal defect.	NA	Atrial Septal Defect, Patent Ductus Arteriosus	non-isolated CHD	Negative	NA	NA	Negative	NA	NA	NA	Negative
19S5253093	CHD058C	Tissue	2019-03-08	Female	Fetal NA	The left ventricle of the fetus is slightly smaller and the aorta is slightly narrower	NA	Coarctation of Aorta	isolated CHD	Negative	NA	NA	Positive	NA	NA	dup(7p12.3p12.3,536.47K)(contain PKD1L1)	Chromosome abnormalities
19S5253094	CHD059C	Tissue	2019-03-08	Male	Fetal 27W2D	Abnormal fetal cardiac development: complete endocardial cushion defect, aortic lock stenosis	NA	Endocardial Cushion Defect, Coarctation of Aorta	non-isolated CHD	Negative	NA	NA	Negative	NA	NA	NA	Negative
19S5253095	CHD060C	Tissue	2019-03-13	Male	Fetal 18W4D	Abnormal fetal cardiac development: ventricular septal defect; aortic overriding; pulmonary atresia.	NA	Ventricular Septal Defect, Pulmonary Stenosis	non-isolated CHD	Negative	NA	NA	Negative	NA	NA	NA	Negative
19D5253044	CHD062	Amniotic fluid	2019-02-20	Female	Fetal 23W6D	Abnormal fetal cardiac development: right aortic arch, left subclavian artery vagus, small amount of pericardial effusion.	NA	Aortic Arch Anomalies	isolated CHD	Positive	NM_003482.3(KMT2D):c.15568C>T(p.Gln5190*)	NA	Negative	NA	NA	NA	CHD gene variants
19B4152103	CHD063	Cord blood	2019-03-12	Male	Fetal 26W5D	The left heart of the fetus is smaller than the right heart, the aortic arch isthmus is narrow, and the foramen ovale has bidirectional blood flow.	NA	Aortic Arch Anomalies	isolated CHD	Negative	NA	NA	Positive	NA	del(7q11.23q11.23,2.56M)	NA	Chromosome abnormalities
19B4152104	CHD064	Cord blood	2019-03-13	Female	Newborn 1M4D	Ventricular septal defect (perimembranous); atrial septal defect (secondary foramen); patent ductus arteriosus (cast); estimated pulmonary artery systolic blood pressure about 77 mmHg.	NA	Atrial Septal Defect, Patent Ductus Arteriosus	non-isolated CHD	Negative	NA	NA	Negative	NA	NA	NA	Negative
19B4152105	CHD065	Cord blood	2019-03-13	Female	Newborn 3M2D	Patent ductus arteriosus; patent foramen ovale; increased blood flow in the aortic isthmus; estimated pulmonary systolic blood pressure about 60 mmHg.	NA	Patent Ductus Arteriosus, Patent Foramen Ovale	non-isolated CHD	Positive	NA	NM_182914.2(SYNE2):c.5961-2A>G	Positive	NA	NA	dup(Xq28q28,134.45K)(contain NSDHL)	Chromosome abnormalities & CHD gene variants
19B4152106	CHD066	Cord blood	2019-03-13	Male	Newborn 2M27D	Congenital heart disease; ventricular septal defect (perimembranous type) with membranous neoplasia; patent foramen ovale.	NA	Ventricular Septal Defect, Patent Foramen Ovale	non-isolated CHD	Negative	NA	NA	Negative	NA	NA	NA	Negative
19B4152107	CHD067	Cord blood	2019-03-15	Male	Newborn 9M21D	Partial heterotopic pulmonary vein drainage + left tri-atrial heart + atrial septal defect operation; partial right venous heterotopic drainage; stenosis at the entrance of the right upper pulmonary vein; smooth blood flow in the left atrium; no obvious shunt signal at the level of the atrial septum; right atrium , right ventricular dilatation with tricuspid regurgitation++; estimated pulmonary a…	NA	Pulmonary Vein Heterotopia	isolated CHD	Negative	NA	NA	Negative	NA	NA	NA	Negative
19D5253227	CHD068	Amniotic fluid	2019-03-15	Male	Fetal 23W4D	Abnormal fetal cardiac development: median heart, double outlet right ventricle (SLL), ventricular septal defect (subpulmonary valve) pulmonary stenosis.	NA	Ventricular Septal Defect, Pulmonary Stenosis	non-isolated CHD	Negative	NA	NA	Negative	NA	NA	NA	Negative
19S5253098R	CHD070C	Tissue	2019-03-20	Male	Fetal 23W4D	Fetal congenital heart disease: complete transposition of the great arteries, ventricular septal defect, coarctation of transverse aortic arch, right ductal arch on mirror view.	NA	Ventricular Septal Defect, Aortic Arch Anomalies	non-isolated CHD	Negative	NA	NA	Negative	NA	NA	NA	Negative
19D5253228	CHD072	Amniotic fluid	2019-04-05	Female	Fetal 16W	Abnormal fetal cardiac development: ventricular septal defect, aortic overriding, pulmonary stenosis.	NA	Ventricular Septal Defect, Pulmonary Stenosis	non-isolated CHD	Negative	NA	NA	Negative	NA	NA	NA	Negative
19S5253099	CHD073C	Tissue	2019-04-05	Female	Fetal 15W6D	Abnormal fetal cardiac development: small left heart, ventricular septal defect, double outlet right ventricle, pulmonary artery stenosis.	NA	Ventricular Septal Defect, Pulmonary Stenosis	non-isolated CHD	Negative	NA	NA	Positive	T13	NA	del(18q22.3q23,5.12M)[chimeric_ratio:14%](contain CTDP1)	Chromosome abnormalities
19B4152108	CHD074	Cord blood	2019-04-15	Male	Fetal NA	Fetal left ventricular outflow tract membranous echo (considering the possibility of accessory mitral valve) with mild left ventricular outflow tract stenosis.	NA	Mitral accessory valve	isolated CHD	Negative	NA	NA	Negative	NA	NA	NA	Negative
19B4152109	CHD076	Cord blood	2019-04-16	Male	Newborn 6M24D	Ventricular septal defect; patent foramen ovale; right ventricular outflow tract stenosis dredging.	NA	Ventricular Septal Defect, Patent Foramen Ovale	non-isolated CHD	Negative	NA	NA	Negative	NA	NA	NA	Negative
19B4152110	CHD077	Cord blood	2019-04-25	Male	Fetal 29W2D	Abnormal fetal cardiac development: increased cardiothoracic ratio, myocardial thickening, ventricular septal defect (muscular, perimembranous), mild tricuspid regurgitation.	NA	Ventricular Septal Defect	isolated CHD	Positive	NM_001145408.1(NONO):c.457C>T(p.Arg153*)	NA	Negative	NA	NA	NA	CHD gene variants
19S5253102	CHD079C	Tissue	2019-04-25	Male	Fetal 23W	Abnormal fetal cardiac development: ventricular septal defect, aortic overriding, pulmonary stenosis.	NA	Ventricular Septal Defect, Pulmonary Stenosis	non-isolated CHD	Negative	NA	NA	Negative	NA	NA	NA	Negative
19B4152111	CHD081	Cord blood	2019-04-25	Male	Fetal 28W4D	Fetal tricuspid valve echo enhancement, severe tricuspid regurgitation (close to full diastole), right heart slightly larger than left heart.	NA	Tricuspid Regurgitation	isolated CHD	Negative	NA	NA	Negative	NA	NA	NA	Negative
19S5253105R	CHD084C	Tissue	2019-05-05	Male	Fetal 19W5D	Abnormal fetal cardiac development: ventricular septal defect (poor alignment), tricuspid regurgitation, persistent left superior vena cava, vagus subclavian artery.	NA	Ventricular Septal Defect	isolated CHD	Negative	NA	NA	Positive	T18	NA	NA	Chromosome abnormalities
19B4152112	CHD085	Cord blood	20190520	Male	Newborn 1D	Ventricular septal defect (perimembranous); patent ductus arteriosus; bilateral left-to-right shunt signal at the level of atrial septum (consider a small atrial septal defect with patent foramen ovale); estimated pulmonary artery systolic blood pressure is about 41mmHg.	NA	Ventricular Septal Defect, Patent Ductus Arteriosus	non-isolated CHD	Negative	NA	NA	Negative	NA	NA	NA	Negative
19B4152113	CHD086	Cord blood	20190530	Female	Newborn 3D	Pulmonary valve stenosis; patent ductus arteriosus; patent foramen ovale; mitral regurgitation+	NA	Pulmonary Stenosis, Patent Ductus Arteriosus, Patent Foramen Ovale	non-isolated CHD	Positive	NM_005585.4(SMAD6):c.1298delG(p.Gly433Alafs*106)	NA	Positive	NA	del(15q11.2q11.2,559.11K)	NA	Chromosome abnormalities & CHD gene variants
19S5253106	CHD087C	Tissue	2019-06-03	Male	Fetal 27W4D	Abnormal fetal cardiac development: complete transposition of the great arteries.	NA	Complete Transposition of The Great Arteries	isolated CHD	Positive	NA	NM_004572.3(PKP2):c.1170+1G>A	Negative	NA	NA	NA	CHD gene variants
19B5347550-1	CHD090	Cord blood	2019-05-30	Male	Fetal 27W4D	Abnormal fetal heart development, double aortic arches (left arch predominance).	NA	Aortic Arch Anomalies	isolated CHD	Negative	NA	NA	Negative	NA	NA	NA	Negative
19S5347586	CHD092	Tissue	2019-06-10	Female	Fetal 25W	Abnormal fetal cardiac development: right ventricular double outlet, ventricular septal defect, mild tricuspid regurgitation.	NA	Ventricular Septal Defect	isolated CHD	Positive	NM_018055.4(NODAL):c.670_671insGACTCGAAAATCTTACCAACTCATAGAGTTGGGGTGAGAATTCGA(p.Glu224_Leu347delinsGlyLeuGluAsnLeuThrAsnSer)	NA	Negative	NA	NA	NA	CHD gene variants
19S5347588	CHD094	Tissue	2019-06-30	Male	Fetal NA	Tricuspid valve dysplasia with near functional atresia of the pulmonary artery	NA	Pulmonary Stenosis	isolated CHD	Negative	NA	NA	Negative	NA	NA	NA	Negative
19S5347589	CHD095	Tissue	2019-06-30	Male	Fetal 25W5D	Abnormal fetal cardiac development: left ventricular outflow tract and aortic annular stenosis, coarctation of the aorta.	NA	Coarctation of Aorta	isolated CHD	Negative	NA	NA	Negative	NA	NA	NA	Negative
19S5347590	CHD096	Tissue	2019-06-30	Female	Fetal NA	Complete transposition of the great arteries, ventricular septal defect, pulmonary stenosis.	NA	Ventricular Septal Defect, Pulmonary Stenosis	non-isolated CHD	Negative	NA	NA	Negative	NA	NA	NA	Negative
19S5347592	CHD098	Tissue	2019-07-10	Female	Newborn NA	Tricuspid valve dysplasia, ventricular septal defect, coarctation of the aortic arch, a small amount of pericardial effusion.	NA	Ventricular Septal Defect, Aortic Arch Anomalies	non-isolated CHD	Positive	NM_015093.4(TAB2):c.694delC(p.His232Ilefs*11)	NA	Negative	NA	NA	NA	CHD gene variants
19B5347549-1	CHD099	Cord blood	2019-07-22	Female	Fetal NA	Abnormal fetal heart development, ventricular septal defect, aortic overriding, pulmonary valve stenosis.	NA	Ventricular Septal Defect, Pulmonary Valve Stenosis	non-isolated CHD	Negative	NA	NA	Negative	NA	NA	NA	Negative
19S5347593	CHD100	Tissue	2019-07-30	Female	Newborn NA	Univentricular Heart, complete endocardial cushion defect, double superior vena cava, inferior vena cava amputation, visceral ectopic, considering the possibility of left-sided isomerism.	NA	Left Isomeric Syndrome	non-isolated CHD	Negative	NA	NA	Negative	NA	NA	NA	Negative
19S5347595	CHD103	Tissue	2019-08-05	Male	Fetal NA	Complete endocardial cushion defect, pulmonary artery stenosis, right aortic arch, persistent left superior vena cava.	NA	Endocardial Cushion Defect, Pulmonary Stenosis	non-isolated CHD	Negative	NA	NA	Positive	T21	NA	NA	Chromosome abnormalities
19S5347596	CHD104	Tissue	2019-08-05	Male	Newborn NA	Uniatrial heart, Univentricular heart, complete endocardial cushion defect, double ventricle ventricle, pulmonary atresia, heterotopic pulmonary venous drainage with pulmonary venous obstruction, abnormal systemic venous return, heterotopic viscera, consider right isomeric syndrome.	NA	Right Isomeric Syndrome	non-isolated CHD	Negative	NA	NA	Negative	NA	NA	NA	Negative
19S5347597	CHD105	Tissue	2019-08-10	Male	Fetal NA	Fetal left ventricular wall and ventricular septum diffuse echogenicity, weakened ventricular wall motion, and reduced systolic function, consider fetal cardiomyopathy.	NA	Cardiomyopathy	isolated CHD	Negative	NA	NA	Negative	NA	NA	NA	Negative
19S5347599	CHD107	Tissue	2019-08-25	Male	Newborn NA	Ventricular septal defect, coarctation of the aortic arch, increased supra-aortic flow velocity, persistent left superior vena cava.	NA	Ventricular Septal Defect, Aortic Arch Anomalies	non-isolated CHD	Negative	NA	NA	Negative	NA	NA	NA	Negative
19S5347601	CHD109	Tissue	2019-08-25	Female	Newborn NA	Ventricular Septal Defect, Right Ventricular Dual Outlet, Pulmonary Atresia.	NA	Ventricular Septal Defect, Pulmonary Stenosis	non-isolated CHD	Negative	NA	NA	Negative	NA	NA	NA	Negative
19S5347602R	CHD111	Tissue	2019-08-10	Male	Fetal NA	Consider hypoplastic right heart syndrome.	NA	Hypoplastic Right Heart Syndrome	non-isolated CHD	Negative	NA	NA	Negative	NA	NA	NA	Negative
19S5347605	CHD114	Tissue	2019-09-02	Female	Newborn NA	Aortic arch dissection (type B), aortic dysplasia, ventricular septal defect.	NA	Ventricular Septal Defect, Aortic Arch Anomalies	non-isolated CHD	Negative	NA	NA	Positive	NA	del(22q11.21q11.21,2.60M)	NA	Chromosome abnormalities
19S5347606	CHD115	Tissue	2019-09-02	Male	Newborn NA	Ventricular septal defect, aortic overriding, pulmonary stenosis, abnormal origin of left pulmonary artery, persistent left superior vena cava.	NA	Ventricular Septal Defect, Pulmonary Stenosis	non-isolated CHD	Negative	NA	NA	Negative	NA	NA	NA	Negative
19B5347547-1	CHD116	Cord blood	2019-08-25	Male	Newborn 2D	Ventricular septal defect (perimembranous), patent ductus arteriosus, patent foramen ovale, persistent left superior vena cava.	NA	Ventricular Septal Defect, Patent Ductus Arteriosus, Patent Foramen Ovale	non-isolated CHD	Negative	NA	NA	Negative	NA	NA	NA	Negative
19S5347608	CHD119	Tissue	2019-09-10	Male	Newborn NA	Pulmonary atresia with intact ventricular septum.	NA	Pulmonary Stenosis	isolated CHD	Negative	NA	NA	Negative	NA	NA	NA	Negative
19S5347612	CHD123	Tissue	2019-10-15	Female	Newborn NA	Pulmonary atresia with ventricular septal defect, persistent left superior vena cava, single umbilical artery.	NA	Ventricular Septal Defect, Pulmonary Stenosis	non-isolated CHD	Negative	NA	NA	Negative	NA	NA	NA	Negative
19B5347545-1	CHD127	Cord blood	2019-09-30	Male	Newborn 12H	Patent ductus arteriosus, patent foramen ovale.	NA	Patent Ductus Arteriosus, Patent Foramen Ovale	non-isolated CHD	Negative	NA	NA	Negative	NA	NA	NA	Negative
19S6669412R	CHD128	Tissue	2019-10-30	Female	Fetal 27W1D	Increased fetal cardiothoracic ratio, the second and tricuspid valve regurgitation was mild, and a small amount of pericardial effusion was present. The fetal liver and spleen are enlarged. A small amount of fluid in the abdominal cavity, thickening of the placenta, and oligohydramnios.	NA	Second Valve Regurgitation, Tricuspid Valve Regurgitation	non-isolated CHD	Negative	NA	NA	Negative	NA	NA	NA	Negative
19B5347544-1	CHD130	Cord blood	2019-10-30	Female	Newborn 1M	Pulmonary valve stenosis (severe) with a small amount of regurgitation without ductus arteriosus not necessarily (left-to-right shunt) patent foramen ovale with small atrial septal defect (bidirectional shunt) tricuspid regurgitation.	Fetal 27W3D: Abnormal fetal cardiac development: severe pulmonary stenosis, severe tricuspid regurgitation, decreased right ventricular function.	Pulmonary Stenosis, Patent Ductus Arteriosus, Patent Foramen Ovale	non-isolated CHD	Negative	NA	NA	Negative	NA	NA	NA	Negative
19B5347543-1	CHD138	Cord blood	2019-11-11	Male	Newborn 16H	Patent ductus arteriosus, the inner diameter of the aortic arch is relatively small, and there are two left-to-right shunt signals at the level of the atrial septum. Persistent left superior vena cava, with absence of superior vena cava.	NA	Patent Ductus Arteriosus	isolated CHD	Negative	NA	NA	Positive	NA	NA	del(11q22.3q22.3,151.82K)(contain DYNC2H1)	Chromosome abnormalities
20B10556836	CHD141C	Cord blood	2020-11-23	Female	Newborn 5D	There was no enlargement of the inner diameter of each atrioventricular cavity, and no thickening of the ventricular septum and ventricular wall. There was no continuous interruption of the ventricular septum, CDFI: the level of the atrial septum detected a right-to-left shunt signal with a width of about 0.365CM. Valve echoes, and no obvious abnormality was found in the opening. CDFI; a little t…	Fetal 24W3D: Fetal left aortic arch with right subclavian vagus, mild tricuspid regurgitation.	Aortic Arch Anomalies	isolated CHD	Negative	NA	NA	Negative	NA	NA	NA	Negative
20S2200077	CHD143C	Tissue	2020-11-23	Male	Newborn 1D	Abnormal fetal cardiac development: pulmonary atresia with intact ventricular septum, formation of RV-coronary communication, RV dysplasia with RV dysfunction.	NA	Pulmonary Stenosis	isolated CHD	Positive	Multiple P|LP variants	NA	Positive	NA	del(18q21.33q23,16.96M)	NA	Chromosome abnormalities & CHD gene variants
20S2200078	CHD144C	Tissue	2020-11-23	Female	Fetal 21W2D	Abnormal fetal cardiac development	NA	Lack of details	NA	Negative	NA	NA	Positive	T9	NA	NA	Chromosome abnormalities
20S2200079	CHD145C	Tissue	2020-11-23	Female	Fetal 28W1D	Abnormal fetal heart development, tricuspid atresia, ventricular septal defect. Aortic arch stenosis, subaortic arch innominate vein..	NA	Ventricular Septal Defect, Aortic Arch Anomalies	non-isolated CHD	Negative	NA	NA	Negative	NA	NA	NA	Negative
20S2200080	CHD147C	Tissue	2020-11-23	Male	Newborn 16H	Pulmonary stenosis, patent ductus arteriosus, patent foramen ovale.	Fetal 26W5D: Abnormal fetal heart development: pulmonary valve stenosis.	Pulmonary Stenosis, Patent Ductus Arteriosus, Patent Foramen Ovale	non-isolated CHD	Negative	NA	NA	Negative	NA	NA	NA	Negative
20S2200083	CHD150C	Tissue	2020-11-23	Male	Fetal 25W1D	Abnormal fetal cardiac development: tricuspid valve depression, pulmonary stenosis.	NA	Pulmonary Stenosis	isolated CHD	Negative	NA	NA	Negative	NA	NA	NA	Negative
20S2200085	CHD152C	Tissue	2020-11-23	Female	Fetal 21W1D	Abnormal fetal cardiac development: cruciate heart, ventricular septal defect, double outlet right ventricle, pulmonary artery stenosis, persistent left superior vena cava.	NA	Ventricular Septal Defect, Pulmonary Stenosis	non-isolated CHD	Negative	NA	NA	Negative	NA	NA	NA	Negative
20S2200087	CHD154C	Tissue	2020-11-23	Male	Fetal 24W4D	Abnormal fetal cardiac development: ventricular septal defect, aortic overriding, severe pulmonary stenosis.	NA	Ventricular Septal Defect, Pulmonary Stenosis	non-isolated CHD	Negative	NA	NA	Negative	NA	NA	NA	Negative
20S2200088	CHD155C	Tissue	2020-11-23	Male	Fetal 23W6D	Abnormal fetal heart development, ventricular septal defect, aortic overriding, absent pulmonary valve, absent ductus arteriosus.	NA	Ventricular Septal Defect	isolated CHD	Positive	Multiple P|LP variants	NA	Positive	NA	del(22q11.21q11.21,2.93M)	NA	Chromosome abnormalities & CHD gene variants
20S2200089	CHD156C	Tissue	2020-11-23	Female	Fetal 23W6D	Abnormal fetal cardiac development: ventricular septal defect, right aortic arch, right ductus arteriosus arch, persistent left superior vena cava.	NA	Ventricular Septal Defect	isolated CHD	Negative	NA	NA	Positive	NA	del(22q11.21q11.21,1.58M)	NA	Chromosome abnormalities
20S2200090	CHD157C	Tissue	2020-11-23	Female	Fetal 32W1D	Abnormal fetal cardiac development: tricuspid valve depression, pulmonary valve stenosis.	NA	Pulmonary Stenosis	isolated CHD	Negative	NA	NA	Negative	NA	NA	NA	Negative
20S2200092	CHD159C	Tissue	2020-11-23	Male	Fetal 22W3D	Abnormal fetal cardiac development: dextrocardia, ventricular septal defect, right ventricular aortic connection, pulmonary atresia, double superior vena cava.	NA	Ventricular Septal Defect, Pulmonary Stenosis	non-isolated CHD	Negative	NA	NA	Negative	NA	NA	NA	Negative
20S2200093	CHD160C	Tissue	2020-11-23	Male	Fetal 22W5D	Fetal left diaphragmatic hernia, LHR is about 0.58. Fetal right heart shift.	NA	Right Heart Shift	isolated CHD	Negative	NA	NA	Negative	NA	NA	NA	Negative
20S2200095	CHD162C	Tissue	2020-11-23	Male	Fetal 22W3D	Abnormal fetal cardiac development: mirror dextrocardia, endocardial cushion defect, single ventricle, pulmonary valve atresia; pericardial effusion.	NA	Univentricular Heart, Pulmonary Stenosis, Endocardial Cushion Defect	non-isolated CHD	Negative	NA	NA	Negative	NA	NA	NA	Negative
20S2200096	CHD163C	Tissue	2020-11-23	Female	Fetal 24W1D	Abnormal fetal cardiac development: ventricular septal defect (posterior malalignment), coarctation of the aortic arch.	NA	Ventricular Septal Defect, Aortic Arch Anomalies	non-isolated CHD	Negative	NA	NA	Negative	NA	NA	NA	Negative
20B10556837	CHD165	Cord blood	2020-11-23	Female	Newborn 11H	Ventricular septal defect (misalignment type); atrial septal defect (secondary foramen); patent ductus arteriosus; patent right ventricular outflow duct.	Fetal 24W5D: Abnormal fetal cardiac development: ventricular septal defect, aortic overriding, pulmonary stenosis.	Ventricular Septal Defect, Pulmonary Stenosis	non-isolated CHD	Positive	NA	NM_017636.3(TRPM4):c.3504_3514delCGAACAGCGCC(p.Gln1170Serfs*10)	Positive	NA	NA	dup(17q25.3q25.3,126.57K)(contain CCDC40)	Chromosome abnormalities & CHD gene variants
20B10556838	CHD166C	Cord blood	2020-11-23	Male	Newborn 11H	Aortic valve stenosis (mild to moderate, bicuspid aortic valve); patent ductus arteriosus (bidirectional shunt); patent foramen ovale; estimated pulmonary systolic blood pressure about 83 mmHg.	Fetal 28W3D: Abnormal fetal heart development: aortic valve stenosis, coarctation of the aortic arch.	Aortic Stenosis, Aortic Arch Anomalies, Patent Ductus Arteriosus, Patent Foramen Ovale	non-isolated CHD	Negative	NA	NA	Negative	NA	NA	NA	Negative
20S2200099	CHD168C	Tissue	2020-11-23	Female	Fetal 23W1D	Fetal complete pulmonary venous odor drainage (mixed, supracardiac + subcardiac) with pulmonary vein obstruction.	NA	Complete Pulmonary Venous Anomaly	isolated CHD	Negative	NA	NA	Positive	NA	del(15q11.2q11.2,1.78M)	NA	Chromosome abnormalities
20B10556839	CHD170C	Cord blood	2020-11-23	Male	Fetal 24W0D	Abnormal fetal cardiac development: ventricular septal defect, aortic overriding, pulmonary stenosis, right aortic arch, isolated left subclavian artery.	NA	Ventricular Septal Defect, Pulmonary Stenosis	non-isolated CHD	Positive	NM_014639.3(TTC37):c.3426_3427insA(p.Ala1143Serfs*4); NM_144577.3(CCDC114):c.1728_1729insTG(p.Thr577*)	NA	Negative	NA	NA	NA	CHD gene variants
20S10556845	CHD179C	Tissue	2020-11-23	Male	Fetal 27W4D	Abnormal fetal cardiac development: ventricular septal defect, aorto-right ventricular junction, pulmonary atresia, persistent left superior vena cava.	NA	Ventricular Septal Defect, Pulmonary Stenosis	non-isolated CHD	Positive	NA	M_003673.3(TCAP):c.460_472delCGCTCCCTGTCCC(p.Arg154Alafs*30)	Positive	NA	del(1q42.13q44,18.42M)	NA	Chromosome abnormalities & CHD gene variants
20S10556849	CHD183C	Tissue	2020-11-23	Female	Fetal 23W0D	Abnormal fetal cardiac development: pulmonary artery sling (change in tracheal compression), persistent left superior vena cava.	NA	Pulmonary Artery Sling	isolated CHD	Negative	NA	NA	Negative	NA	NA	NA	Negative
20S10556850	CHD184C	Tissue	2020-11-23	Female	Fetal 16W6D	Abnormal fetal cardiac development: complete endocardial cushion defect, fetal right choroidal cyst, NF thickening, nasal bone dysplasia.	NA	Endocardial Cushion Defect	isolated CHD	Negative	NA	NA	Positive	T18	NA	dup(4q12q12,191.20K)(contain IGFBP7)	Chromosome abnormalities
20B10556857	CHD186C	Cord blood	2020-11-23	Male	Fetal 30W2D	Abnormal fetal heart development: aortic uterine stenosis.	NA	Aortic Arch Anomalies	isolated CHD	Negative	NA	NA	Negative	NA	NA	NA	Negative
20S10556851	CHD187C	Tissue	2020-11-23	Female	Fetal 23W4D	Fetal aortic arch isthmus internal diameter narrowing.	NA	Aortic Arch Anomalies	isolated CHD	Positive	NM_033517.1(SHANK3):c.1303_1346delAGCCCGAGCGGGCCCGGCGGCCCCGGCCCCGCGCCCGGCCCCGGinsGCCCCGGCCCCGCGCCCGGCCTCGGTT(p.Ser435Alafs*47)	NA	Negative	NA	NA	NA	CHD gene variants
20B10556858	CHD188C	Cord blood	2020-11-23	Male	Newborn 1D12H	Ventricular septal defect (perimembranous); patent ductus arteriosus; patent foramen ovale	Fetal 35W0D: The mean flow velocity of the fetal middle cerebral artery is greater than the mean flow velocity of the umbilical artery.	Ventricular Septal Defect, Patent Ductus Arteriosus, Patent Foramen Ovale	non-isolated CHD	Negative	NA	NA	Negative	NA	NA	NA	Negative
20S10556852	CHD189C	Tissue	2020-11-23	Female	Fetal 23W0D	Abnormal fetal cardiac development: ventricular septal defect, aortic overriding, pulmonary stenosis, consider tetralogy of Fallot.	NA	Tetralogy of Fallot	non-isolated CHD	Negative	NA	NA	Negative	NA	NA	NA	Negative
20B10556859	CHD190	Cord blood	2020-11-23	Female	Newborn 5D8H	Patent foramen ovale	Fetal 25W6D: The interventricular septum is not continuous and clear, and the oval diameter of the atrial septum is too large.	Patent Foramen Ovale	isolated CHD	Positive	NA	NM_020774.2(MIB1):c.813G>A(p.Trp271*)	Negative	NA	NA	NA	CHD gene variants
20S10556853	CHD191C	Tissue	2020-11-23	Male	Fetal 24W1D	Abnormal fetal cardiac development: complete transposition of the great arteries.	NA	Complete Transposition of The Great Arteries	isolated CHD	Negative	NA	NA	Negative	NA	NA	NA	Negative
20S10556862	CHD197C	Tissue	2020-11-23	Male	Fetal 24W6D	Abnormal fetal cardiac development: complete transposition of the great arteries.	NA	Complete Transposition of The Great Arteries	isolated CHD	Positive	Multiple P|LP variants	NM_032195.1(SON):c.6754A>T(p.Lys2252*)	Positive	NA	del(7q36.2q36.3,6.44M)[chimeric_ratio:13%]	NA	Chromosome abnormalities & CHD gene variants
20S13051973	CHD203	Tissue	2020-12-28	Male	Fetal 22W6D	Fetal cardiac abnormalities: severed aortic arch (type B), hypoplastic ascending aorta, ventricular septal defect, persistent left superior vena cava.	NA	Ventricular Septal Defect, Aortic Arch Anomalies	non-isolated CHD	Negative	NA	NA	Positive	NA	del(22q11.21q11.21,1.56M)	NA	Chromosome abnormalities

## Sheet: Table S3
Table S3. Data quality information of Whole-exome sequencing and low coverage Whole-genome sequencing
SampleID	Data quality information of Whole-Exome-Sequencing					Data quality information of Whole-genome sequencing
	WES_Capture_Chip	Rawdata(Mb)	Coverage	AverageDepth	Coverage-gt-10	#Reads	Q20	GC(fastq)	Map_Rate	Unique_Reads	Depth by UR	cv
19B4152083	BGI Exome	14009	0.9964	125.74	0.9794	49717650(49.72M)	0.9801	0.4105	0.9187	36113434	0.421323	0.0437414
19S5253066	BGI Exome	21627.7	0.9973	151.41	0.9905	70372449(70.37M)	0.981	0.4126	0.8911	49819060	0.581222	0.039322
19B4152084	BGI Exome	14854	0.9966	132.7	0.9827	45460857(45.46M)	0.9742	0.4036	0.9388	34389899	0.401215	0.0438403
19S5253067	BGI Exome	14076.7	0.9969	105.62	0.9848	62200125(62.20M)	0.9805	0.4086	0.8974	44909946	0.523949	0.0422765
19D5253036	BGI Exome	21822.3	0.9988	179.01	0.9926	49485632(49.49M)	0.9809	0.413	0.9064	35177534	0.410405	0.0431343
19B4152085	BGI Exome	13446.6	0.9968	128.72	0.9846	36977732(36.98M)	0.9823	0.4039	0.9245	26996636	0.314961	0.0490189
19B4152086	BGI Exome	12197.6	0.9984	113.94	0.9844	45349097(45.35M)	0.9819	0.4087	0.9102	32328729	0.377169	0.0450955
19S5253068	BGI Exome	15442.7	0.997	124.57	0.9878	54570741(54.57M)	0.9807	0.4075	0.9052	39123551	0.456441	0.042318
19B4152087	BGI Exome	16320.7	0.9987	150.71	0.9893	48855661(48.86M)	0.9806	0.4065	0.9154	34754688	0.405471	0.0447105
19B4152088	BGI Exome	23223.5	0.9989	210.54	0.993	54024623(54.02M)	0.9811	0.4109	0.9091	38173826	0.445361	0.0426833
19S5253070	BGI Exome	14021.9	0.9984	136.12	0.9862	37751573(37.75M)	0.9808	0.413	0.8688	25190636	0.293891	0.0540069
19D5253037	BGI Exome	14757.6	0.997	133.7	0.9879	46352935(46.35M)	0.9773	0.4078	0.9192	33751331	0.393766	0.0484247
19S5253071	BGI Exome	17998	0.9972	161.47	0.9878	23073201(23.07M)	0.9801	0.4124	0.8377	14879790	0.173598	0.0652751
19B4152089	BGI Exome	16178.3	0.9987	149.52	0.9897	43250680(43.25M)	0.981	0.4041	0.9139	31141615	0.363319	0.0457817
19B4152090	BGI Exome	16387.2	0.9987	143.41	0.9918	40080755(40.08M)	0.9825	0.4059	0.9133	29122623	0.339764	0.0463581
19S5253073	BGI Exome	21753.5	0.9974	201.91	0.9923	45031537(45.03M)	0.9805	0.4068	0.8655	30825849	0.359635	0.0562515
19S5253074	BGI Exome	15807.3	0.9971	145.61	0.9865	47169346(47.17M)	0.9825	0.4057	0.9055	34243408	0.399506	0.045378
19S5253038R	KAPA HyperExome	15209	0.9953	207.99	0.99	32039380(32.04M)	0.9756	0.4083	0.8652	21737869	0.253608	0.0579744
19S5253077	BGI Exome	17304.5	0.9986	159.88	0.9897	43241301(43.24M)	0.9818	0.408	0.8738	29980948	0.349778	0.0461329
19B4152091	BGI Exome	19974.1	0.9988	174.6	0.993	36326076(36.33M)	0.9816	0.402	0.9177	26010219	0.303453	0.0491715
19S5253078R	KAPA HyperExome	15655.9	0.9953	224.18	0.985	63015301(63.02M)	0.9808	0.4468	0.7563	31680911	0.369611	0.131585
19S5253079R	KAPA HyperExome	15125.5	0.9957	207.53	0.9917	40901121(40.90M)	0.9809	0.4228	0.8378	27192996	0.317252	0.0957627
19B4152092	BGI Exome	14106.4	0.9985	129.26	0.9873	42166359(42.17M)	0.9808	0.4073	0.9157	30445494	0.355197	0.046077
19S5253081	BGI Exome	18141.1	0.9987	166.7	0.9897	48725302(48.73M)	0.9832	0.4176	0.8302	31698323	0.369814	0.0620543
19B4152093	BGI Exome	16949.9	0.9972	158.92	0.9895	38553504(38.55M)	0.9804	0.4074	0.908	27454438	0.320302	0.0483096
19S5253082	BGI Exome	17545.4	0.9972	164.53	0.9886	53559453(53.56M)	0.9813	0.4053	0.9213	39624623	0.462287	0.0409285
19S5253083	BGI Exome	20070.2	0.9988	175.9	0.9932	50320998(50.32M)	0.9812	0.4056	0.9121	36242607	0.42283	0.0458001
19B4152094	BGI Exome	16745.8	0.9985	150.81	0.9896	56263762(56.26M)	0.9796	0.408	0.9152	40801352	0.476016	0.0407221
19D5253039	BGI Exome	18642.7	0.9972	164.97	0.9903	42268545(42.27M)	0.9819	0.4114	0.9052	30216003	0.35252	0.048634
19D5253040	BGI Exome	19251.7	0.9988	154.01	0.9932	57121877(57.12M)	0.9804	0.4101	0.9236	41575665	0.485049	0.0398257
19D5253041	BGI Exome	14862.2	0.9986	132.08	0.9884	46173182(46.17M)	0.9808	0.4108	0.9077	32578843	0.380087	0.0454864
19B4152096	BGI Exome	17849.2	0.9974	157.67	0.9903	59489154(59.49M)	0.981	0.4132	0.9114	42555520	0.496481	0.0417486
19B4152097	BGI Exome	18992.2	0.9987	163.45	0.991	48196853(48.20M)	0.9796	0.406	0.9206	35342719	0.412332	0.0434022
19D5253042	BGI Exome	20294.7	0.9987	182.47	0.99	37401086(37.40M)	0.9794	0.4102	0.9121	26892727	0.313748	0.0488438
19S5253086	BGI Exome	18210.5	0.9971	171.74	0.9878	48086246(48.09M)	0.9821	0.4103	0.9173	35690706	0.416392	0.0444888
19D5253043	BGI Exome	17414.3	0.9987	120.25	0.9928	41627401(41.63M)	0.9822	0.4143	0.8947	29274127	0.341531	0.0471748
19S5253087	BGI Exome	17964.3	0.9975	154.77	0.9911	39640704(39.64M)	0.9818	0.4124	0.8839	28001557	0.326685	0.0517605
19B4152098	BGI Exome	17143.7	0.9988	155.68	0.9911	43924437(43.92M)	0.9806	0.4105	0.9162	31913725	0.372327	0.0453466
19S5253088	BGI Exome	19953	0.9987	163.78	0.9918	41058418(41.06M)	0.9814	0.4131	0.8732	28256233	0.329656	0.0496264
19S5253089R	KAPA HyperExome	16510.7	0.9953	227.25	0.9896	43959876(43.96M)	0.9787	0.4143	0.8701	30655240	0.357644	0.0777384
19B4152099	BGI Exome	17321.2	0.9972	164.51	0.9882	46642240(46.64M)	0.9818	0.4091	0.9174	34216547	0.399193	0.0441748
19S5253090R	KAPA HyperExome	15806	0.9956	213.95	0.9914	38951376(38.95M)	0.9794	0.4231	0.8478	26449406	0.308576	0.0602995
19B4152101	BGI Exome	14931.8	0.9986	136.08	0.9903	26900909(26.90M)	0.9764	0.3963	0.9235	19385497	0.226164	0.0570581
19S5253091	BGI Exome	17133.8	0.9971	162.79	0.982	39025377(39.03M)	0.9817	0.4144	0.8836	27353547	0.319125	0.055091
19D5253226	BGI Exome	19166.4	0.9987	161.91	0.9945	39173031(39.17M)	0.9825	0.4132	0.9155	27817210	0.324534	0.0495027
19B4152102	BGI Exome	16837.2	0.9987	146.79	0.9909	47757380(47.76M)	0.9806	0.4065	0.9183	34824415	0.406285	0.0435204
19S5253093	BGI Exome	14867.4	0.997	140.75	0.9861	61543918(61.54M)	0.9816	0.4056	0.8562	42193111	0.492253	0.0499521
19S5253094	BGI Exome	13497.3	0.9985	128.21	0.9857	51117666(51.12M)	0.9842	0.4047	0.8926	36085947	0.421003	0.0470072
19S5253095	BGI Exome	12579.7	0.9986	122.71	0.9871	45044200(45.04M)	0.9819	0.4129	0.8743	31297258	0.365135	0.0495216
19D5253044	BGI Exome	15620.4	0.997	118.59	0.9892	43671360(43.67M)	0.9815	0.416	0.8936	30599935	0.356999	0.0477414
19B4152103	BGI Exome	16760.4	0.9986	152.96	0.9892	52154090(52.15M)	0.9798	0.4055	0.911	37015426	0.431847	0.0444264
19B4152104	BGI Exome	15473.3	0.997	139.68	0.9877	52273922(52.27M)	0.9796	0.4092	0.9135	37009509	0.431778	0.0434297
19B4152105	BGI Exome	18306.9	0.9971	157.15	0.9892	39947718(39.95M)	0.9802	0.403	0.9229	28756083	0.335488	0.0487415
19B4152106	BGI Exome	15686.2	0.9986	137.1	0.9893	40620536(40.62M)	0.9816	0.4137	0.8976	28402140	0.331358	0.0489717
19B4152107	BGI Exome	13556.8	0.9984	123.78	0.9842	36651840(36.65M)	0.9793	0.41	0.9001	25687203	0.299684	0.0494373
19D5253227	BGI Exome	21171.5	0.9988	171.54	0.9932	49208785(49.21M)	0.9823	0.4083	0.9197	35277678	0.411573	0.0431043
19S5253098R	KAPA HyperExome	16672.1	0.9958	228.75	0.992	38888167(38.89M)	0.9785	0.4135	0.8763	27405620	0.319732	0.0579882
19D5253228	BGI Exome	11042.9	0.9968	100.48	0.9814	36553436(36.55M)	0.9821	0.4079	0.9262	26557417	0.309837	0.0501151
19S5253099	BGI Exome	15609.7	0.9968	148.87	0.9825	51711058(51.71M)	0.9841	0.4072	0.9027	37546701	0.438045	0.0457342
19B4152108	BGI Exome	14564.9	0.9985	129.26	0.987	58848131(58.85M)	0.9802	0.4125	0.9157	42250329	0.492921	0.0413632
19B4152109	BGI Exome	15856.5	0.9986	143.17	0.9889	53262639(53.26M)	0.9811	0.4142	0.9019	38357735	0.447507	0.0431479
19B4152110	BGI Exome	18530.8	0.9988	161.81	0.9928	43402503(43.40M)	0.9811	0.407	0.919	31451689	0.366936	0.0449788
19S5253102	BGI Exome	14394.8	0.9986	131.89	0.9883	53551111(53.55M)	0.9813	0.4104	0.8735	36447642	0.425222	0.0563429
19B4152111	BGI Exome	13968.9	0.9985	121.69	0.9882	47472227(47.47M)	0.9796	0.4089	0.9174	33927360	0.395819	0.0498234
19S5253105R	KAPA HyperExome	15193.9	0.9954	207.14	0.9918	29127552(29.13M)	0.9707	0.4077	0.8794	20770992	0.242328	0.0556877
19B4152112	BGI Exome	15254	0.9987	136.23	0.9907	40649437(40.65M)	0.9793	0.4062	0.9159	29029381	0.338676	0.0480447
19B4152113	BGI Exome	16684.7	0.9971	140.66	0.9881	47571676(47.57M)	0.9813	0.4102	0.9188	34941190	0.407647	0.0440227
19S5253106	BGI Exome	18758.8	0.9988	172.46	0.9924	55522012(55.52M)	0.9816	0.4078	0.9013	39928309	0.46583	0.04158
19B5347550-1	BGI Exome	16827.3	0.9987	148.97	0.9897	47297864(47.30M)	0.9815	0.4122	0.917	34646909	0.404214	0.0455964
19S5347586	BGI Exome	16573.9	0.997	137.43	0.9872	47258301(47.26M)	0.9776	0.405	0.9112	34410233	0.401453	0.0490504
19S5347588	BGI Exome	17810.4	0.9985	157.58	0.9859	18817104(18.82M)	0.9767	0.4121	0.8884	13508450	0.157599	0.0783068
19S5347589	BGI Exome	15152.1	0.9977	138.25	0.9786	62281612(62.28M)	0.9831	0.4092	0.8817	43681965	0.509623	0.0416062
19S5347590	BGI Exome	17846.8	0.9971	152.67	0.9864	52236871(52.24M)	0.9808	0.4053	0.9044	38100541	0.444506	0.0448601
19S5347592	BGI Exome	21874.7	0.9971	183.26	0.9886	32899143(32.90M)	0.9812	0.4069	0.8899	23368176	0.272629	0.0586347
19B5347549-1	BGI Exome	18873.5	0.9973	169.49	0.9888	54115958(54.12M)	0.9809	0.4017	0.9427	41057884	0.479009	0.0446651
19S5347593	BGI Exome	19233.8	0.9971	162.37	0.9891	34571412(34.57M)	0.9826	0.4136	0.9233	25876217	0.301889	0.0587019
19S5347595	BGI Exome	17122	0.9986	150.76	0.9888	27195117(27.20M)	0.9808	0.4041	0.8966	19625757	0.228967	0.0996284
19S5347596	BGI Exome	20440.6	0.9986	174.05	0.99	39655922(39.66M)	0.9783	0.4055	0.9141	29150883	0.340094	0.0484317
19S5347597	BGI Exome	20154.4	0.9987	176.28	0.99	59876286(59.88M)	0.9797	0.4028	0.917	44686495	0.521342	0.0402608
19S5347599	BGI Exome	16157.4	0.9985	139.22	0.9863	46254216(46.25M)	0.9806	0.3978	0.8839	32379220	0.377758	0.047034
19S5347601	BGI Exome	15029.6	0.9969	135.39	0.9825	50015858(50.02M)	0.9808	0.4011	0.9194	36527237	0.426151	0.0480408
19S5347602R	KAPA HyperExome	16392.8	0.9961	218.8	0.9917	70619624(70.62M)	0.9798	0.4186	0.809	45182280	0.527127	0.0513966
19S5347605	BGI Exome	12636.3	0.9961	112.71	0.9737	56389406(56.39M)	0.9792	0.4065	0.8986	40418831	0.471553	0.0604766
19S5347606	BGI Exome	17525.3	0.9985	157.97	0.9882	62627063(62.63M)	0.981	0.4041	0.885	44019829	0.513565	0.0496468
19B5347547-1	BGI Exome	17803	0.9987	134.51	0.9926	44760979(44.76M)	0.9785	0.406	0.9366	33486336	0.390674	0.0476204
19S5347608	BGI Exome	17690	0.9985	142.23	0.9877	37148489(37.15M)	0.9782	0.4082	0.884	25945761	0.302701	0.0516867
19S5347612	BGI Exome	16899.5	0.9968	143.32	0.9831	43953497(43.95M)	0.9801	0.396	0.9295	33004733	0.385055	0.0481022
19B5347545-1	BGI Exome	15344.1	0.9986	137.17	0.9895	42091326(42.09M)	0.9788	0.4001	0.9388	32051345	0.373932	0.0476583
19S6669412R	KAPA HyperExome	16186.6	0.9953	225.53	0.9901	44804434(44.80M)	0.9791	0.4226	0.7915	27887674	0.325356	0.0640408
19B5347544-1	BGI Exome	15877.5	0.9971	118.54	0.9897	46848908(46.85M)	0.979	0.4017	0.9404	36118557	0.421383	0.0463693
19B5347543-1	BGI Exome	13822.6	0.9985	121.06	0.9871	34189374(34.19M)	0.9771	0.4011	0.9427	26185179	0.305494	0.0526059
20B10556836	KAPA HyperExome	16997.1	0.9952	221.95	0.9907	55844344(55.84M)	0.9819	0.4018	0.93	42305506	0.493564	0.0426464
20S2200077	KAPA HyperExome	13374.5	0.9958	179.55	0.9916	52627140(52.63M)	0.9791	0.4114	0.8344	33609391	0.39211	0.117805
20S2200078	KAPA HyperExome	15138.9	0.9949	197.8	0.9902	35006904(35.01M)	0.9773	0.4096	0.8905	24515315	0.286012	0.0806343
20S2200079	KAPA HyperExome	16610.9	0.9952	215.12	0.9907	53985403(53.99M)	0.9802	0.4134	0.8683	37597093	0.438633	0.0461766
20S2200080	KAPA HyperExome	16632.1	0.9957	217.05	0.9922	70789442(70.79M)	0.9806	0.4207	0.8546	47946601	0.559377	0.061007
20S2200083	KAPA HyperExome	15996	0.9958	207.83	0.9923	36108717(36.11M)	0.9732	0.4121	0.8606	25355271	0.295811	0.0507876
20S2200085	KAPA HyperExome	15501.1	0.9956	212.02	0.9904	25321383(25.32M)	0.9742	0.4018	0.9246	18490375	0.215721	0.0599692
20S2200087	KAPA HyperExome	16389.5	0.996	217.27	0.9923	65822911(65.82M)	0.9757	0.4068	0.9149	48454200	0.565299	0.0416536
20S2200088	KAPA HyperExome	17727.1	0.9953	233.79	0.9915	82142155(82.14M)	0.9778	0.4057	0.8725	56945322	0.664362	0.0464096
20S2200089	KAPA HyperExome	17917.5	0.9956	242.44	0.9908	36391049(36.39M)	0.976	0.4147	0.8982	26227432	0.305987	0.0486021
20S2200090	KAPA HyperExome	19729.8	0.9958	271.47	0.9905	35054477(35.05M)	0.9744	0.4159	0.8376	23088276	0.269363	0.0656337
20S2200092	KAPA HyperExome	14549	0.9959	189.7	0.9923	24663558(24.66M)	0.9735	0.4074	0.8814	17009076	0.198439	0.0621318
20S2200093	KAPA HyperExome	18198.8	0.9961	242.33	0.9924	42346810(42.35M)	0.9751	0.4181	0.8879	29580236	0.345103	0.0479589
20S2200095	KAPA HyperExome	20181	0.9962	273.64	0.9924	42404933(42.40M)	0.9756	0.4088	0.932	31922056	0.372424	0.0466187
20S2200096	KAPA HyperExome	17578.3	0.9957	225.4	0.991	30206321(30.21M)	0.9754	0.4054	0.9377	23005354	0.268396	0.083567
20B10556837	KAPA HyperExome	16633.1	0.9952	220.58	0.9906	52986694(52.99M)	0.9825	0.4023	0.9348	40631437	0.474033	0.0427227
20B10556838	KAPA HyperExome	17405.7	0.9957	233.58	0.9924	50814235(50.81M)	0.9833	0.4054	0.9231	38036215	0.443756	0.0440057
20S2200099	KAPA HyperExome	20860.4	0.9961	273.5	0.9911	32640076(32.64M)	0.9747	0.4026	0.9355	24769338	0.288976	0.0518403
20B10556839	KAPA HyperExome	14952.1	0.9958	194.2	0.9923	33145590(33.15M)	0.9834	0.4028	0.9426	25425758	0.296634	0.0489583
20S10556845	KAPA HyperExome	16001.7	0.9959	212.13	0.9923	50177451(50.18M)	0.9789	0.4153	0.8641	34055481	0.397314	0.0637723
20S10556849	KAPA HyperExome	18290.2	0.9954	245.55	0.9902	33014539(33.01M)	0.9769	0.4083	0.9021	24061804	0.280721	0.0518363
20S10556850	KAPA HyperExome	15522.9	0.9952	207.87	0.9904	22771912(22.77M)	0.9781	0.4218	0.8793	16303258	0.190205	0.06211
20B10556857	KAPA HyperExome	13852.6	0.9955	179.1	0.9923	33240818(33.24M)	0.98	0.4069	0.9359	25367348	0.295952	0.0505014
20S10556851	KAPA HyperExome	15663.2	0.9952	201.87	0.9906	41021585(41.02M)	0.9771	0.4169	0.8624	28981862	0.338122	0.0521505
20B10556858	KAPA HyperExome	15299.7	0.9957	201.24	0.9924	36346680(36.35M)	0.9809	0.4081	0.9163	26716884	0.311697	0.0491556
20S10556852	KAPA HyperExome	16400.8	0.9954	219.11	0.9906	56944767(56.94M)	0.979	0.4116	0.8386	38270833	0.446493	0.0490746
20B10556859	KAPA HyperExome	19742	0.9957	264.49	0.9907	23778667(23.78M)	0.9787	0.4097	0.9242	17909033	0.208939	0.0598717
20S10556853	KAPA HyperExome	15698.9	0.9957	206.87	0.9923	28354647(28.35M)	0.9773	0.4119	0.877	20141023	0.234979	0.0560419
20S10556862	KAPA HyperExome	15517.9	0.9955	203.73	0.9919	51227440(51.23M)	0.9775	0.4115	0.8493	34881035	0.406945	0.0718499
20S13051973	KAPA HyperExome	13135.4	0.9951	183.07	0.9916	40806807(40.81M)	0.9787	0.4081	0.9221	30401342	0.354682	0.0479536

## Sheet: Table S4
Table S4. Variants identified by low coverage Whole-genome sequencing
Sample	Gender	Note	Chr	Start	End	Length	Copy-ratio	P_value	Copy_Number	Band_region	Location(hg19)	Gene	HGMD	Decipher	DGV recordes	170database	ISCA	Clinvar	GeneReview	OMIM-Phenotype	OMIM-Gene	Interpretation	Pathogenicity	Note
20B10556857	Male	dup(3q22.2q22.2,200.92K)	3	134551375	134752293	200918	1.49271	8.36e-07	3	3q22.2q22.2	chr3:134,551,375-134,752,293	gene:EPHB1	-	-	score:0;other_database_recordes:nsv1000277	-	-	-	-	-	-	A duplication of about 200.92Kb in the 3q22.2q22.2 region was detected (copy number: 3). No patient records with similar CNVs were found in the DECIPHER and ClinVar databases. One normal person was recorded in DGV and BGI in-house database. This region contains one protein-coding gene. In summary, according to the ClinGen CNV scoring system, a score of 0 is a variable of unknown clinical signific…	VUS
20B10556857	Male	dup(4q24q24,131.79K)	4	102444112	102575905	131793	1.45416	3.24e-07	3	4q24q24	chr4:102,444,112-102,575,905	gene:-	-	-	score:0;	-	-	-	-	-	-	A duplication of about 131.79Kb in the 4q24q24 region was detected (copy number: 3). No patient records with similar CNVs were found in the DECIPHER and ClinVar databases. No records of normal persons were found in the DGV and local databases. This region does not contain any known protein-coding genes or other important functional elements. In conclusion, according to the ClinGen CNV scoring sys…	VUS
20B10556857	Male	dup(4q32.3q32.3,117.06K)	4	165438091	165555155	117064	1.37433	3.24e-07	3	4q32.3q32.3	chr4:165,438,091-165,555,155	gene:MIR5684	-	-	score:0;other_database_recordes:nsv596037	-	-	-	-	-	-	A duplication of about 117.06Kb in the 4q32.3q32.3 region was detected (copy number: 3). No patient records with similar CNVs were found in the DECIPHER and ClinVar databases. One normal person was recorded in DGV and local database. This region does not contain any known protein-coding genes or other important functional elements. In conclusion, according to the ClinGen CNV scoring system, the s…	VUS
20B10556857	Male	dup(6q22.31q22.31,109.28K)	6	119099308	119208587	109279	1.47217	8.19e-08	3	6q22.31q22.31	chr6:119,099,308-119,208,587	gene:MCM9;LOC100287632	-	-	score:0;other_database_recordes:nsv1161446	-	-	-	-	-	MCM9(OMIM:616185,AR)	A duplication of about 109.28Kb in the 6q22.31q22.31 region was detected (copy number: 3). No patient records with similar CNVs were found in the DECIPHER and ClinVar databases. One normal person was recorded in DGV and local database. This region contains 1 protein-coding gene including MCM9 (3'UTR-intron6), and details of key genes and related diseases are as follows: MCM9, ovarian hypoplasia t…	VUS
20B10556857	Male	dup(8p11.1p11.1,446.16K)	8	43317860	43764015	446155	1.82198	3.56e-07	4	8p11.1p11.1	chr8:43,317,860-43,764,015	gene:-	-	Patient:290323,Chr8:43316022-43541984 Duplication,225.96 kb,Likely benign,Maternally inherited, constitutive in mother,overlap,50.23%,Intellectual disability; Patient:254688,Chr8:43382689-43752419 Duplication,369.73 kb,Unknown,De novo constitutive,inclusion,82.87%,nan; Patient:367148,Chr8:43260269-43724163 Duplication,463.89 kb,Uncertain,Unknown,overlap,91.07%,Global developmental delay;	score:-0.45;Gold_Standard_recordes:gssvG37172,gssvG37173;other_database_recordes:esv3891387,dgv7187n100,nsv470208,dgv883n27,nsv519841,dgv12123n54,esv3576566,nsv611151,dgv7189n100	-	nssv3396042,Chr8:43255351-43673207 gain,Developmental delay AND/OR other significant developmental or morphological phenotypes,79.65%,Uncertain significance;	-	-	-	-	A duplication of about 446.16Kb in the 8p11.1p11.1 region was detected (copy number: 4). No patient records with similar CNVs were found in the DECIPHER and ClinVar databases. There are 2 gold-standard CNV records covering this region in the DGV database (gssvG37172, frequency: 0.11%; gssvG37173, frequency: 0.25%). This region does not contain any known protein-coding genes or other important fun…	Benign
19S5347589	Male	dup(9q34.2q34.2,184.03K)	9	136371790	136555816	184026	1.41612	9.21e-07	3	9q34.2q34.2	chr9:136,371,790-136,555,816	gene:SARDH;ADAMTSL2;FAM163B;TMEM8C;DBH	-	-	score:0;	-	-	-	ADAMTSL2, Geleophysic Dysplasia DBH, Dopamine Beta-Hydroxylase Deficiency	-	ADAMTSL2(OMIM:231050,AR);DBH(OMIM:223360,AR);SARDH,(OMIM:268900,AR)	A duplication of about 184.03Kb in the 9q34.2q34.2 region was detected (copy number: 3). No patient records with similar CNVs were found in the DECIPHER and ClinVar databases. No records of normal persons were found in the DGV and local databases. This region contains 5 protein-coding genes including ADAMTSL2, DBH, and SARDH (3'UTR-intron15). The key genes and related diseases are detailed as fol…	VUS
19S5347589	Male	del(11p15.4p15.4,186.58K)	11	3422024	3608605	186581	0.575994	3.77e-07	1	11p15.4p15.4	chr11:3,422,024-3,608,605	gene:LOC650368	-	-	score:-0.9;Gold_Standard_recordes:gssvL16672;other_database_recordes:esv2759796,esv2760220,esv2659945,nsv1048955,dgv1018n100,nsv4206967,esv3625142,esv28322	Bechwith-Wiedemann syndrome (BWS) ######in OMIM_BY,except for DECIPHER,2013-08-28 [1%/100%]	-	-	-	-	-	A deletion of about 186.58Kb in the 11p15.4p15.4 region was detected (copy number: 1). No patient records with similar CNVs were found in the DECIPHER and ClinVar databases. There is 1 gold-standard CNV record (gssvL16672, frequency: 0.54%) covering this region in the DGV database. This region does not contain any known protein-coding genes or other important functional elements. In summary, acco…	Benign
19S5347590	Female	dup(2q14.3q14.3,399.42K)	2	127048364	127447779	399415	1.46055	1.61e-08	3	2q14.3q14.3	chr2:127,048,364-127,447,779	gene:GYPC	-	-	score:0;	-	nssv13653735,Chr2:127020984-127380617 gain,Global developmental delay,83.18%,Uncertain significance;	-	-	-	-	A duplication of about 399.42Kb in the 2q14.3q14.3 region was detected (copy number: 3). No patient records with similar CNVs were found in the DECIPHER and ClinVar databases. No records of normal persons were found in the DGV and local databases. This region contains one protein-coding gene. In summary, according to the ClinGen CNV scoring system, a score of 0 is a variable of unknown clinical s…	VUS
19S5347592	Female	No Micro-deletion/duplication larger than 100K													-
19S5347593	Female	del(7q11.21q11.21,126.26K)	7	62674735	62800995	126260	0.460138	0.000413	1	7q11.21q11.21	chr7:62,674,735-62,800,995	gene:LOC643955	-	-	score:-1;Gold_Standard_recordes:gssvL115952,gssvL115968;other_database_recordes:dgv149e203,esv2759533,nsv4525065,nsv4132870,nsv607300,nsv1016602,dgv1915e212,esv3571873,dgv239n111,dgv1210e199	-	-	-	-	Myelodysplasia and leukemia syndrome with monosomy 7, 252270 , Autosomal recessive	-	A deletion of about 126.26Kb in the 7q11.21q11.21 region was detected (copy number: 1). No patient records with similar CNVs were found in the DECIPHER and ClinVar databases. There are 2 gold-standard CNV records covering this region in the DGV database (gssvL115952, frequency: 0.13%; gssvL115968, frequency: 3.01%). It is related to the reported region of chromosome 7 monosomy (OMIM:252270) in bo…	Benign
19S5347593	Female	dup(8q24.22q24.22,169.05K)	8	135627037	135796086	169049	1.47023	7.56e-08	3	8q24.22q24.22	chr8:135,627,037-135,796,086	gene:ZFAT	-	-	score:0;other_database_recordes:nsv4160047	Inverted duplication 8p23.1 ######in OMIM_BY,except for DECIPHER,2013-08-28 [0%/100%]	nssv13652271,Chr8:135644893-135791430 gain,Global developmental delay,86.68%,Uncertain significance;	-	-	-	ZFAT(OMIM:608175,AD)	A duplication of about 169.05Kb in the 8q24.22q24.22 region was detected (copy number: 3). No patient records with similar CNVs were found in the DECIPHER and ClinVar databases. One normal person was recorded in DGV and local database. This region contains 1 protein-coding gene including ZFAT (intron3-5'UTR), and details of key genes and related diseases are as follows: ZFAT, Autoimmune Thyroid D…	VUS
19S5347595	Male	dup(7p21.3p21.3,688.20K)	7	10858185	11546388	688203	1.46676	7.34e-08	3	7p21.3p21.3	chr7:10,858,185-11,546,388	gene:PHF14;THSD7A;NDUFA4	-	Patient:314139,Chr7:10958737-11562654 Duplication,603.92 kb,Uncertain,Uncertain,overlap,85.39%,Unknown;	score:-0.3;Gold_Standard_recordes:gssvG33942;other_database_recordes:nsv606187,dgv2303n166,nsv1019888,nsv4140930,esv3891050	-	nssv1415186,Chr7:10835790-11523056 gain,Microcephaly,96.61%,Likely benign; nssv1415186,Chr7:10841942-11529208 gain,Microcephaly,97.50%,Likely benign; nssv1415186,Chr7:10875417-11562683 gain,Microcephaly,97.50%,Likely benign;	-,Chr7:10866366-11568530(GRCh37)x3,Likely benign,Dec 01, 2017,Overlap,98.81%; nsv817291,Chr7:10875417-11562683(GRCh37)x3,Likely benign,Oct 10, 2011,Overlap,97.50%;	NDUFA4, Nuclear Gene-Encoded Leigh Syndrome Overview	-	-	A duplication of about 688.20Kb in the 7p21.3p21.3 region was detected (copy number: 3). No patient records with similar CNVs were found in the DECIPHER and ClinVar databases. There is 1 gold-standard CNV record (gssvG33942, frequency: 0.02%) covering this region in the DGV database. This region contains 3 protein-coding genes. In summary, according to the ClinGen CNV scoring system, the score wa…	VUS
19S5347595	Male	T21	21	1	48129895	48129894	1.5	0		21p13q22.3		gene:KCNJ15;D21S2088E;DNAJC28;C21orf91;DSCR6;FAM3B;LOC100129027;IFNAR2;CBR3-AS1;LINC00307;OLIG2;LINC00160;KCNJ6;FAM176C;LINC00323;FAM207A;IL10RB;KRTAP13-2;TEKT4P2;KRTAP10-9;HSF2BP;LOC100506334;NDUFV3;PKNOX1;C21orf91-OT1;SLC37A1;KRTAP25-1;TPTE;LINC00112;MIR125B2;PRMT2;ZNF295-AS1;C21orf88;CXADR;KRTAP12-4;TCP10L;LRRC3;DSCR4;ANKRD20A11P;CYYR1;GRIK1-AS1;SCAF4;LINC00163;KRTAP19-1;MX1;KRTAP19-4;LINC0011…			-	Early-onset Alzheimer disease with cerebral amyloid angiopathy [100%/0%];Down syndrome critical regions (DSCR) ######in OMIM_BY,except for DECIPHER,2013-08-28 [100%/25%];Holoprosencephaly 1 (HPE1) ######in OMIM_BY,except for DECIPHER,2013-08-28 <100%/11%>						Chromosome 21 duplication (21p13q22.3 region, about 48.13Mb long) was detected. This regional duplication is associated with trisomy 21 syndrome, which affects 1 in 830 neonates. In some cases, miscarriage occurs before birth, and the born children usually have mental retardation, special facial features (strabismus, epicanthus, flat nose bridge, low-set ears, often open mouth and tongue drooling…	Pathogenic
19S5347597	Male	No Micro-deletion/duplication larger than 100K
19S5347599	Male	No Micro-deletion/duplication larger than 100K
19S5347601	Female	dup(16p13.11p13.11,351.06K)	16	16440844	16791900	351056	1.63502	7.1e-06	3	16p13.11p13.11	chr16:16,440,844-16,791,900	gene:PKD1P1	-	-	score:-0.45;Gold_Standard_recordes:gssvG14138; other standard recordes:dgv4924n54,nsv457428,nsv1049647,esv2758633,esv33614,dgv2775n100,dgv2776n100,esv2762276	16p13.11 recurrent microdeletion (neurocognitive disorder susceptibility locus) <3%/13%>;16p13.11 recurrent microduplication (neurocognitive disorder susceptibility locus) [3%/13%]	nssv3396661,Chr16:16450842-16741305 gain,Distal arthrogryposis,82.74%,Uncertain significance; nssv3396661,Chr16:16452200-16742663 gain,Distal arthrogryposis,82.74%,Uncertain significance; nssv3396661,Chr16:16544699-16835162 gain,Distal arthrogryposis,70.42%,Uncertain significance;	nsv995133,Chr16:16544699-16835162(GRCh37)x4,Uncertain significance,Apr 05, 2012,Overlap,70.42%;	-	-	-	A duplication of about 351.06Kb (copy number: 3) in the 16p13.11p13.11 region was detected. No patient records with similar CNVs were found in the DECIPHER and ClinVar databases. There is 1 gold-standard CNV record (gssvG14138, frequency: 0.28%) covering this region in the DGV database. This region contains 2 protein-coding genes. In conclusion, according to the ClinGen CNV scoring system, the sc…	VUS
19S5347601	Female	dup(16p12.3p12.3,462.94K)	16	18314017	18776955	462938	1.48175	0.000107	3	16p12.3p12.3	chr16:18,314,017-18,776,955	gene:MIR3180-1;MIR3180-3;MIR3179-1;MIR3180-2;MIR3179-3;ABCC6P1;NOMO2;MIR3179-2	-	-	score:0;other_database_recordes:esv2751550,esv2758634,dgv2781n100,dgv2783n100,esv34419,dgv2784n100	-	nssv13638447,Chr16:18242569-18779856 gain,Developmental delay AND/OR other significant developmental or morphological phenotypes,86.16%,Benign;	-	-	-	-	A duplication of about 462.94Kb in the 16p12.3p12.3 region was detected (copy number: 3). No patient records with similar CNVs were found in the DECIPHER and ClinVar databases. There are 6 normal records in DGV and local database. This region contains 3 protein-coding genes. In summary, according to the ClinGen CNV scoring system, a score of 0 is a variable of unknown clinical significance. It is…	VUS
19S5347606	Male	No Micro-deletion/duplication larger than 100K
19S5347612	Female	No Micro-deletion/duplication larger than 100K
20B10556836	Female	del(8q24.21q24.21,161.74K)	8	127667368	127829107	161739	0.539159	1.94e-08	1	8q24.21q24.21	chr8:127,667,368-127,829,107	gene:-	-	-	score:0;	Inverted duplication 8p23.1 ######in OMIM_BY,except for DECIPHER,2013-08-28 <0%/100%>	-	-	-	-	-	A deletion of about 161.74Kb in the 8q24.21q24.21 region was detected (copy number: 1). No patient records with similar CNVs were found in the DECIPHER and ClinVar databases. No records of normal persons were found in the DGV and local databases. This region does not contain any known protein-coding genes or other important functional elements. In conclusion, according to the ClinGen CNV scoring …	VUS
20B10556837	Female	dup(7p21.3p21.3,387.92K)	7	7524797	7912714	387917	1.47875	2.65e-08	3	7p21.3p21.3	chr7:7,524,797-7,912,714	gene:MIOS;LOC729852;COL28A1;RPA3	-	-	score:0;other_database_recordes:dgv6249n100,nsv606042,esv2761144,nsv4135558,esv3891036	-	-	-	-	-	-	A duplication of about 387.92Kb in the 7p21.3p21.3 region was detected (copy number: 3). No patient records with similar CNVs were found in the DECIPHER and ClinVar databases. There are 5 normal records in DGV and local database. This region contains 4 protein-coding genes. In summary, according to the ClinGen CNV scoring system, a score of 0 is a variable of unknown clinical significance. It is …	VUS
20B10556837	Female	dup(15q11.1q11.2,2.36M)	15	20196216	22554928	2358712	1.86468	0	4	15q11.1q11.2	chr15:20,196,216-22,554,928	gene:REREP3;LOC727924;CHEK2P2;HERC2P3;OR4N3P;OR4M2;NF1P2;OR4N4;GOLGA6L6;LOC348120;POTEB;NBEAP1;CXADRP2;LOC646214;GOLGA8C	-	-	score:-1;Gold_Standard_recordes:gssvG12223;other_standard_recordes:dgv2175n100,dgv40e203,dgv2179n100,nsv428296,nsv516518,dgv92e55,dgv93e55,esv2751363,nsv9179,dgv2181n100,esv3892607,dgv2190n100,dgv2191n100,dgv2193n100,dgv2196n100,dgv2214n100,esv33051,nsv567312,dgv2238n100	Sensorineural deafness and male infertility ######in OMIM_BY,except for DECIPHER,2013-08-28 <16%/100%>	nssv1607180,Chr15:19811062-22300068 gain,Developmental delay AND/OR other significant developmental or morphological phenotypes,89.19%,Benign; nssv1606066,Chr15:19811062-22308242 gain,Developmental delay AND/OR other significant developmental or morphological phenotypes,89.54%,Benign; nssv13642347,Chr15:19858087-22015950 gain,Developmental delay AND/OR other significant developmental or morpholog…	nsv916566,Chr15:20423115-22652121(GRCh37)x3,Benign,Sep 21, 2012,Overlap,90.38%; nsv533645,Chr15:20423126-22589782(GRCh37)x3,Benign,Mar 08, 2011,Overlap,90.38%; nsv533746,Chr15:20462603-22648468(GRCh37)x3,Benign,Mar 08, 2011,Overlap,88.71%; nsv917245,Chr15:20833169-22698579(GRCh37)x3,Likely benign,Sep 21, 2012,Overlap,73.00%; nsv533736,Chr15:21129984-22318626(GRCh37)x3,Benign,Mar 08, 2011,inclusio…	-	-	-	A duplication of about 2.36Mb in the 15q11.1q11.2 region was detected (copy number: 4). No patient records with similar CNVs were found in the DECIPHER and ClinVar databases. There is one gold-standard CNV record (gssvG12223, frequency: 14.36%) covering this region in the DGV database. This region contains 7 protein-coding genes. In summary, according to the ClinGen CNV scoring system, the score …	Benign
20B10556837	Female	dup(17q25.3q25.3,126.57K)	17	77991611	78118184	126573	1.36313	7.45e-07	3	17q25.3q25.3	chr17:77,991,611-78,118,184	gene:GAA;TBC1D16;CCDC40;EIF4A3	-	-	score:0;other_database_recordes:nsv1066606,nsv4257071	-	-	-	CCDC40, Primary Ciliary Dyskinesia GAA, Pompe Disease	-	CCDC40(OMIM:613808,AR);GAA(OMIM:232300,AR);EIF4A3(OMIM:268305,AR)	A duplication of about 126.57Kb in the 17q25.3q25.3 region was detected (copy number: 3). No patient records with similar CNVs were found in the DECIPHER and ClinVar databases. There are 2 normal records in DGV and local database. This region contains 4 protein-coding genes including CCDC40, GAA, and EIF4A3 (3'UTR-intron1). The details of key genes and related diseases are as follows: CCDC40, Pri…	VUS	VUS_contain_452 CHD genes(CCDC40,dup)
20B10556838	Male	del(2q32.3q32.3,110.37K)	2	195706305	195816673	110368	0.559211	1.59e-07	1	2q32.3q32.3	chr2:195,706,305-195,816,673	gene:-	-	-	score:0;other_database_recordes:nsv4075427,esv3893529	Synpolydactyly (SPD1) ######in OMIM_BY,except for DECIPHER,2013-08-28 [0%/100%]	-	-	-	-	-	A deletion of about 110.37Kb in the 2q32.3q32.3 region was detected (copy number: 1). No patient records with similar CNVs were found in the DECIPHER and ClinVar databases. There are 2 normal records in DGV and local database. This region does not contain any known protein-coding genes or other important functional elements. In conclusion, according to the ClinGen CNV scoring system, the score wa…	VUS
20B10556838	Male	dup(10q23.33q23.33,321.77K)	10	95922828	96244602	321774	1.45771	1.69e-07	3	10q23.33q23.33	chr10:95,922,828-96,244,602	gene:LOC100128054;PLCE1;NOC3L;TBC1D12	-	-	score:0;other_database_recordes:esv2761616	Bannayan-Riley-Ruvalcaba syndrome (BRRS) ######in OMIM_BY,except for DECIPHER,2013-08-28 <2%/100%>	-	-	-	-	PLCE1(OMIM:610725,AR)	A duplication of about 321.77Kb in the 10q23.33q23.33 region was detected (copy number: 3). No patient records with similar CNVs were found in the DECIPHER and ClinVar databases. One normal person was recorded in DGV and local database. This region contains 3 protein-coding genes including PLCE1 (intron3-3'UTR). The key genes and related diseases are detailed as follows: PLCE1, nephrotic syndrome…	VUS
20B10556838	Male	dup(Xp11.23p11.23,136.94K)	23	47871701	48008640	136939	1.81258	2.14e-07	2	Xp11.23p11.23	chrX:47,871,701-48,008,640	gene:SSX6;SPACA5B;ZNF630;SPACA5	-	-	score:-1;Gold_Standard_recordes:gssvG40895;other_standard_recordes:esv2758866,dgv17n29,nsv471601,nsv4038102,esv2752324,esv25781,esv32909,dgv2286e212,dgv37n14,nsv4047476,nsv517350,esv34308	-	nssv13652451,ChrX:47846059-48004319 gain,Developmental delay AND/OR other significant developmental or morphological phenotypes,96.84%,Likely pathogenic; nssv580297,ChrX:47862744-48013124 gain,Developmental delay AND/OR other significant developmental or morphological phenotypes,91.06%,Uncertain significance; nssv13647168,ChrX:47908872-48000231 gain,Autism,66.72%,Uncertain significance;	nsv531863,ChrX:47862744-48013124(GRCh37)x2,Uncertain significance,Aug 12, 2011,inclusion在内,91.06%;	-	Chromosome Xp11.23-p11.22 duplication syndrome, 300801 , X-linked dominant	-	A duplication of about 136.94Kb in the Xp11.23p11.23 region was detected (copy number: 2). No patient records with similar CNVs were found in the DECIPHER and ClinVar databases. There is one gold-standard CNV record (gssvG40895, frequency: 1.12%) covering this region in the DGV database. Related to the reported region of Xp11.23-p11.22 duplication syndrome (OMIM:300801), this region contains 3 pr…	Benign
20B10556839	Male	del(17p11.2p11.2,186.40K)	17	21341379	21527777	186398	0.524166	1.85e-07	1	17p11.2p11.2	chr17:21,341,379-21,527,777	gene:C17orf51	-	-	score:-0.3;Gold_Standard_recordes:gssvL48631;other_standard_recordes:esv2758681,esv2660756,dgv898e212,dgv3125n100,dgv3126n100,esv32532,nsv4532145,esv3892984,esv2751620	-	-	-,Chr17:21318867-21496599(GRCh37)x1,Benign,Mar 11, 2011,Overlap,83.27%;	-	-	-	A deletion of about 186.40Kb in the 17p11.2p11.2 region was detected (copy number: 1). No patient records with similar CNVs were found in the DECIPHER and ClinVar databases. There is one gold-standard CNV record (gssvL48631, frequency: 0.08%) covering this region in the DGV database. This region does not contain any known protein-coding genes or other important functional elements. In summary, ac…	Likely Benign
19D5253036	Male	No Micro-deletion/duplication larger than 100K
19D5253037	Female	del(5q11.2q11.2,113.23K)	5	56650050	56763279	113229	0.576432	3.09e-08	1	5q11.2q11.2	chr5:56,650,050-56,763,279	gene:-	-	-	score:0;	-	-	-	-	-	-	A deletion of about 113.23Kb in the 5q11.2q11.2 region was detected (copy number: 1). No patient records with similar CNVs were found in the DECIPHER and ClinVar databases. No records of normal persons were found in the DGV and local databases. This region does not contain any known protein-coding genes or other important functional elements. In conclusion, according to the ClinGen CNV scoring sy…	VUS
19D5253037	Female	del(8p22p22,169.51K)	8	18735381	18904888	169507	0.568731	2.73e-08	1	8p22p22	chr8:18,735,381-18,904,888	gene:PSD3	-	-	score:0;other_database_recordes:esv2761214	-	-	-,Chr8:18749192-18834806(GRCh37)x1,Uncertain significance,Jun 15, 2018,inclusion,50.51%;	-	-	-	A deletion of about 169.51Kb in the 8p22p22 region was detected (copy number: 1). No patient records with similar CNVs were found in the DECIPHER and ClinVar databases. One normal person was recorded in DGV and local database. This region contains one protein-coding gene. In summary, according to the ClinGen CNV scoring system, a score of 0 is a variable of unknown clinical significance. It is re…	VUS
19D5253037	Female	del(Xq25q25,105.87K)	23	124173858	124279725	105867	0.554418	4.24e-08	1	Xq25q25	chrX:124,173,858-124,279,725	gene:-	-	-	score:0;	X-linked lymphoproliferative syndrome (XLP) ######in OMIM_BY,except for DECIPHER,2013-08-28 <1%/100%>	-	-	-	-	-	A deletion of about 105.87Kb in the Xq25q25 region was detected (copy number: 1). No patient records with similar CNVs were found in the DECIPHER and ClinVar databases. No records of normal persons were found in the DGV and local databases. This region does not contain any known protein-coding genes or other important functional elements. In conclusion, according to the ClinGen CNV scoring system…	VUS
19D5253039	Female	No Micro-deletion/duplication larger than 100K
19D5253040	Male	dup(17q12q12,385.23K)	17	34434626	34819853	385227	1.81639	0.000117	4	17q12q12	chr17:34,434,626-34,819,853	gene:TBC1D3B;CCL4L1;CCL4L2;TBC1D3G;CCL3L1;TBC1D3H;CCL3L3;TBC1D3C	-	-	score:-0.45;Gold_Standard_recordes:gssvG16370;other_standard_recordes:nsv428340,esv2758685,nsv9540,dgv909e212,dgv122e55,esv2751645,dgv3149n100,nsv526727	RCAD (renal cysts and diabetes) <0%/1%>	nssv1605170,Chr17:34431767-34775684 gain,Global developmental delay;Microphthalmia;Short stature,88.53%,Likely benign; nssv1601636,Chr17:34431767-34790268 gain,Developmental delay AND/OR other significant developmental or morphological phenotypes,92.32%,Likely benign; nssv1604059,Chr17:34508117-34790268 gain,Developmental delay AND/OR other significant developmental or morphological phenotypes,73…	nsv917179,Chr17:34431767-34775684(GRCh37)x3,Likely benign,Sep 21, 2012,Overlap,88.53%; nsv915694,Chr17:34431767-34790268(GRCh37)x3,Likely benign,Sep 21, 2012,Overlap,92.32%; -,Chr17:34443811-34819191(GRCh37)x3,Benign,Mar 19, 2013,inclusion,97.44%; -,Chr17:34443811-34823170(GRCh37)x3,Benign,Oct 26, 2015,Overlap,97.62%; nsv916955,Chr17:34508117-34790268(GRCh37)x3,Likely benign,Sep 21, 2012,inclusio…	-	Chromosome 17q12 duplication syndrome, 614526 , Autosomal dominant	-	A duplication of about 385.23Kb in the 17q12q12 region was detected (copy number: 4). No patient records with similar CNVs were found in the DECIPHER and ClinVar databases. There is 1 gold-standard CNV record (gssvG16370, frequency: 0.35%) covering this region in the DGV database. This segment is related to the reporter region (Chr17:31.5-33.6 Mb, NCBI35) of 17q12 duplication syndrome (OMIM:61452…	VUS
19D5253041	Male	del(5p15.1p15.1,113.06K)	5	17559170	17672234	113064	0.58734	3.54e-07	1	5p15.1p15.1	chr5:17,559,170-17,672,234	gene:-	-	Patient:288534,Chr5:17602354-17674866 Deletion,72.51 kb,Likely benign,Unknown,overlap,61.81%,Behavioral abnormality, Intellectual disability; Patient:288935,Chr5:17602354-17674866 Deletion,72.51 kb,Likely benign,Unknown,overlap,61.81%,Micrognathia, Muscular hypotonia;	score:-0.45;Gold_Standard_recordes:gssvL97888;other_standard_recordes:esv2759328,esv2760941,nsv516462,dgv5582n100,esv22107,nsv10674,esv2763885,esv35046,dgv1585e212,nsv1015294,nsv1118078	-	-	-	-	-	-	A deletion of about 113.06Kb in the 5p15.1p15.1 region was detected (copy number: 1). No patient records with similar CNVs were found in the DECIPHER and ClinVar databases. There is 1 gold-standard CNV record (gssvL97888, frequency: 0.31%) covering this region in the DGV database. This region contains one protein-coding gene. In conclusion, according to the ClinGen CNV scoring system, the score w…	VUS
19D5253041	Male	dup(11p12p12,135.35K)	11	38938774	39074123	135349	1.39134	5.98e-07	3	11p12p12	chr11:38,938,774-39,074,123	gene:-	-	-	score:0;other_database_recordes:nsv4199752	-	nssv13639088,Chr11:38928154-39045816 gain,Global developmental delay,79.09%,Uncertain significance; nssv13639088,Chr11:38949704-39067366 gain,Global developmental delay,86.93%,Uncertain significance;	-	-	-	-	A duplication of about 135.35Kb in the 11p12p12 region was detected (copy number: 3). No patient records with similar CNVs were found in the DECIPHER and ClinVar databases. One normal person was recorded in DGV and local database. This region does not contain any known protein-coding genes or other important functional elements. In conclusion, according to the ClinGen CNV scoring system, the scor…	VUS
19D5253042	Male	No Micro-deletion/duplication larger than 100K
19D5253043	Male	No Micro-deletion/duplication larger than 100K
19D5253044	Female	dup(6q14.1q14.1,261.86K)	6	80097910	80359774	261864	1.43951	8e-08	3	6q14.1q14.1	chr6:80,097,910-80,359,774	gene:SH3BGRL2;LCA5	-	-	score:0;other_database_recordes:nsv4145803,nsv1027388,esv3890891	-	-	-,Chr6:80113392-80351699(GRCh37)x3,Likely benign,Mar 22, 2019,inclusion,91.00%; -,Chr6:80113392-80353070(GRCh37)x3,Uncertain significance,May 07, 2018,inclusion,91.53%; -,Chr6:80113392-80353483(GRCh37)x3,Uncertain significance,Sep 28, 2017,inclusion,91.69%;	LCA5, Leber Congenital Amaurosis	-	LCA5(OMIM:604537,AR)	A duplication of about 261.86Kb in the 6q14.1q14.1 region (copy number: 3) was detected. No patient records with similar CNVs were found in the DECIPHER and ClinVar databases. There are 3 normal records in DGV and the local database. This region 2 protein-coding genes including LCA5, of which the key genes and related diseases are detailed as follows: LCA5, Leber's congenital amaurosis type 5 (OM…	VUS
19D5253044	Female	dup(6q14.1q14.1,123.04K)	6	80877478	81000515	123037	1.41877	5.3e-08	3	6q14.1q14.1	chr6:80,877,478-81,000,515	gene:BCKDHB	-	-	score:-0.3;Gold_Standard_recordes:gssvG32764;other_standard_recordes:nsv830708,nsv4523922,esv3609707,nsv1033452,esv3890894	-	nssv583422,Chr6:80863139-80990147 gain,Developmental delay AND/OR other significant developmental or morphological phenotypes,91.57%,Benign;	-,Chr6:80884500-80997653(GRCh37)x3,Uncertain significance,Apr 10, 2018,inclusion,91.97%; -,Chr6:80884516-80997902(GRCh37)x3,Uncertain significance,Sep 28, 2017,inclusion,92.16%; -,Chr6:80884790-80997902(GRCh37)x3,Uncertain significance,May 07, 2018,inclusion,91.93%;	BCKDHB, Maple Syrup Urine Disease	-	BCKDHB(OMIM:248600,AR)	A duplicaton of about 123.04Kb in the 6q14.1q14.1 region (copy number: 3) was detected. No patient records with similar CNVs were found in the DECIPHER and ClinVar databases. There is 1 gold standard CNV record covering this region in the DGV database. (gssvG32764, frequency: 0.01%). This region contains 1 protein-coding gene including BCKDHB (EX4-intron9). The details of key genes and related di…	VUS
19B4152089	Male	dup(Xq21.31q21.31,106.90K)	23	90282648	90389552	106904	1.87086	5e-08	2	Xq21.31q21.31	chrX:90,282,648-90,389,552	gene:-	-	-	score:0;other_database_recordes:esv2758878,nsv4043502,nsv470357	-	-	-	-	-	-	A duplication of about 106.90Kb in the Xq21.31q21.31 region was detected (copy number: 2). No patient records with similar CNVs were found in the DECIPHER and ClinVar databases. There are 3 normal records in DGV and local database. This region does not contain any known protein-coding genes or other important functional elements. In conclusion, according to the ClinGen CNV scoring system, the sco…	VUS
19B4152090	Male	No Micro-deletion/duplication larger than 100K
19B4152091	Male	del(9p11.2p11.1,3.16M)	9	44154667	47317679	3163012	0.632	0	1	9p11.2p11.1	chr9:44,154,667-47,317,679	gene:LOC643648;FAM27A;KGFLP1;FAM27C	-	-	score:0;other_database_recordes:dgv7590n100	-	-	-	-	Chromosome 9p deletion syndrome, 158170 , Autosomal dominant	-	A deletion of about 3.16Mb in the 9p11.2p11.1 region was detected (copy number: 1). No patient records with similar CNVs were found in the DECIPHER and ClinVar databases. One normal person was recorded in DGV and local database. Related to the reported region of 9p deletion syndrome (OMIM:158170), this region contains 3 protein-coding genes. In conclusion, according to the ClinGen CNV scoring sys…	VUS
19B4152092	Male	dup(11p11.12p11.12,396.89K)	11	49973955	50370840	396885	1.43708	2.35e-06	3	11p11.12p11.12	chr11:49,973,955-50,370,840	gene:LOC646813;OR4C13;OR4C12;LOC441601	-	-	score:-0.45;Gold_Standard_recordes:gssvG6557;other_standard_recordes:dgv1128n100,nsv1048074,esv3892002,dgv1814n54,dgv1134n100,dgv1135n100,dgv352e212,dgv49e55	-	-	-	-	-	-	A duplication of about 396.89Kb in the 11p11.12p11.12 region was detected (copy number: 3). No patient records with similar CNVs were found in the DECIPHER and ClinVar databases. There is one gold-standard CNV record (gssvG6557, frequency: 0.24%) covering this region in the DGV database. This region contains 2 protein-coding genes. In conclusion, according to the ClinGen CNV scoring system, the s…	VUS
19B4152093	Female	del(14q21.1q21.1,149.44K)	14	41709121	41858561	149440	0.547958	4.63e-08	1	14q21.1q21.1	chr14:41,709,121-41,858,561	gene:-	-	-	score:0;other_database_recordes:nsv564464,nsv4212586	14q11.2 syndrome.CHROMOSOME 14q11-q22 DELETION SYNDROME ######in OMIM_BY,except for DECIPHER,2013-08-28 [0%/100%]	-	-	-	-	-	A deletion of about 149.44Kb in the 14q21.1q21.1 region was detected (copy number: 1). No patient records with similar CNVs were found in the DECIPHER and ClinVar databases. There are 2 normal records in DGV and local database. This region does not contain any known protein-coding genes or other important functional elements. In conclusion, according to the ClinGen CNV scoring system, the score w…	VUS
19B4152094	Male	del(3p26.1p26.1,114.61K)	3	4129534	4244145	114611	0.551502	2.86e-07	1	3p26.1p26.1	chr3:4,129,534-4,244,145	gene:-	-	-	score:-0.45;Gold_Standard_recordes:gssvL79601,gssvL79603,gssvL79604;other_standard_recordes:dgv8171n54,esv3893635,esv2763711,dgv8173n54,dgv1590n166,dgv4641n100,esv3568575,dgv1591n166,dgv588n27,dgv8174n54,nsv471215,nsv4083558,esv2760789,nsv4080499,nsv519512,dgv4644n100,esv2752006,dgv1595n166,dgv1596n166,dgv1353e212,dgv8179n54,dgv4650n100,esv3893628,dgv272n21,dgv864e214,nsv589428,nsv460346,esv27591…	-	-	-,Chr3:4122269-4230956(GRCh37)x1,Benign,Apr 15, 2015,Overlap,88.49%; -,Chr3:4170874-4230956(GRCh37)x1,Benign,May 01, 2013,inclusion,52.42%;	-	-	-	A deletion of about 114.61Kb in the 3p26.1p26.1 region was detected (copy number: 1). No patient records with similar CNVs were found in the DECIPHER and ClinVar databases. There are 3 gold-standard CNV records covering this region in the DGV database (gssvL79601, frequency: 0.09%; gssvL79603, frequency: 0.19%; gssvL79604, frequency: 0.12%). This region does not contain any known protein-coding g…	Benign
19B4152094	Male	dup(9p21.3p21.3,142.05K)	9	25395701	25537747	142046	1.39655	1.11e-07	3	9p21.3p21.3	chr9:25,395,701-25,537,747	gene:-	-	-	score:0;other_database_recordes:nsv613889	-	-	-	-	-	-	A duplication of about 142.05Kb in the 9p21.3p21.3 region was detected (copy number: 3). No patient records with similar CNVs were found in the DECIPHER and ClinVar databases. One normal person was recorded in DGV and local database. This region does not contain any known protein-coding genes or other important functional elements. In conclusion, according to the ClinGen CNV scoring system, the s…	VUS
19B4152094	Male	del(19q13.2q13.31,225.43K)	19	43308489	43533914	225425	0.043887	1.74e-06	0	19q13.2q13.31	chr19:43,308,489-43,533,914	gene:PSG11;PSG6;PSG10P;LOC100289650;PSG1;PSG7	-	-	score:-1;Gold_Standard_recordes:gssvL58684,gssvL58685;other_standard_recordes:esv2422471,dgv15e196,esv2758763,nsv1056270,nsv516973,nsv9730,dgv523e201,dgv73e203,dgv141e55,esv33217,dgv3558n100,nsv2497,dgv223e215,dgv409n27,dgv411n27,dgv6465n54,dgv142e55,dgv143n111,esv2663048,dgv6467n54,dgv3565n100,dgv144n111,esv3644410,nsv953586,dgv1170n166,esv3644411,nsv1142088,dgv589n67,dgv3567n100,dgv3568n100,dgv…	-	nssv13639998,Chr19:43316938-43530666 loss,Global developmental delay,94.81%,Benign; nssv1601283,Chr19:43354262-43529887 loss,Developmental delay AND/OR other significant developmental or morphological phenotypes,77.91%,Likely benign;	nsv915669,Chr19:43354262-43529887(GRCh37)x1,Likely benign,Sep 21, 2012,inclusion,77.91%; -,Chr19:43372386-43539189(GRCh37)x1,Benign,Jan 07, 2015,Overlap,71.65%;	-	-	-	A deletion of about 225.43Kb in the 19q13.2q13.31 region was detected (copy number: 0). No patient records with similar CNVs were found in the DECIPHER and ClinVar databases. There are 2 gold standard CNV records covering this region in the DGV database (gssvL58684, frequency: 1.39%; gssvL58685, frequency: 2.88%). This region contains 4 protein-coding genes. In summary, according to the ClinGen C…	Benign
19B4152096	Female	dup(4p15.2p15.2,298.65K)	4	27081194	27379846	298652	1.48224	3.08e-08	3	4p15.2p15.2	chr4:27,081,194-27,379,846	gene:-	-	-	score:0;other_database_recordes:nsv1002082	-	nssv13653626,Chr4:27110176-27357061 gain,Global developmental delay,82.67%,Uncertain significance; nssv13653626,Chr4:27111798-27358683 gain,Global developmental delay,82.67%,Uncertain significance;	-	-	-	-	A duplication of about 298.65Kb in the 4p15.2p15.2 region was detected (copy number: 3). No patient records with similar CNVs were found in the DECIPHER and ClinVar databases. One normal person was recorded in DGV and local database. This region does not contain any known protein-coding genes or other important functional elements. In conclusion, according to the ClinGen CNV scoring system, the s…	VUS
19B4152096	Female	dup(12q21.31q21.31,710.28K)	12	82523202	83233481	710279	1.48491	4.42e-08	3	12q21.31q21.31	chr12:82,523,202-83,233,481	gene:C12orf26;TMTC2;CCDC59	-	-	score:0;	-	-	-	-	-	-	A duplication of about 710.28Kb in the 12q21.31q21.31 region was detected (copy number: 3). No patient records with similar CNVs were found in the DECIPHER and ClinVar databases. No records of normal persons were found in the DGV and local databases. This region contains 3 protein-coding genes. In conclusion, according to the ClinGen CNV scoring system, a score of 0 is a variable of unknown clini…	VUS	VUS_contain_452 CHD genes(TMTC2,dup)
19B4152096	Female	del(22q11.21q11.21,3.13M)	22	18619574	21746118	3126544	0.51	0	1	22q11.21q11.21	chr22:18,619,574-21,746,118	gene:PRODH;PI4KAP1;P2RX6P;LOC388849;DGCR10;LOC400891;P2RX6;CRKL;C22orf25;TBX1;LOC150185;RIMBP3;DGCR6L;DGCR6;MIR1306;POM121L4P;TSSK2;GNB1L;C22orf29;THAP7-AS1;MED15;TMEM191B;ZDHHC8;CLTCL1;BCRP2;HIRA;LOC150197;USP18;COMT;CLDN5;KLHL22;MRPL40;LOC729444;SLC25A1;SNAP29;SLC7A4;RIMBP3C;TRMT2A;SEPT5;AIFM3;MIR1286;THAP7;SCARF2;LOC284865;DGCR9;SEPT5-GP1BB;DGCR8;POM121L8P;TMEM191A;CDC45;RANBP1;MIR4761;RTN4R;D…	PRODH: entire gene(PMID:28851938; PMID:28202261; PMID:12217952; PMID:21448237) TBX1: entire gene(PMID:23918631; PMID:25516202; PMID:25205790; PMID:27484032; PMID:21497890; PMID:28035386; PMID:19597493; PMID:24826987; PMID:19137569), chr22:18,729,944-21,704,972(PMID:26884814), EX2-7(PMID:26036351), EX2(PMID:23828768), chr22:18984458-21431174(PMID:22825934) CDC45: EX5(PMID:27374770) GP1BB: EX1-2(PM…	-	score:0;	Cat-eye syndrome (CES);inv dup(22) (q11.2) ######in OMIM_BY,except for DECIPHER,2013-08-28 <72%/100%>;22q11 deletion syndrome (Velocardiofacial / DiGeorge syndrome) [100%/78%];22q11 duplication syndrome <100%/78%>	nssv579957,Chr22:18145052-21086366 loss,Global developmental delay,78.90%,Pathogenic; nssv1495089,Chr22:18145252-21109830 loss,Developmental delay AND/OR other significant developmental or morphological phenotypes,79.65%,Pathogenic; nssv579958,Chr22:18145252-21151128 loss,Global developmental delay,80.97%,Pathogenic; nssv13644385,Chr22:18145365-21207179 loss,Global developmental delay,82.76%,Path…	score:0.30;96 P/LP recordes in clinvar -,Chr22:18626108-21800797(GRCh37)x1,Pathogenic,May 24, 2019,Overlap,99.79%; nsv529810,Chr22:18627819-21440655(GRCh37)x1,Pathogenic,Aug 12, 2011,inclusion,89.97%; nsv869173,Chr22:18628019-21464119(GRCh37)x1,Pathogenic,Dec 02, 2011,inclusion,90.71%; nsv1067748,Chr22:18628019-21505417(GRCh37)x1,Pathogenic,Aug 12, 2011,inclusion,92.03%; nsv497937,Chr22:18628147-…	CLTCL1, Congenital Insensitivity to Pain Overview LZTR1, Schwannomatosis SLC25A1, Congenital Myasthenic Syndromes TBX1, 22q11.2 Deletion Syndrome	22q11.2 deletion syndrome (Velocardiofacial/ DiGeorge syndrome), 192430/188400 , Autosomal dominant	PRODH(OMIM:600850,AD);TBX1(OMIM:217095,AD),(OMIM:187500,AD),(OMIM:192430,AD),(OMIM:188400,AD);COMT(OMIM:181500,AD);RTN4R(OMIM:181500,AD);SERPIND1(OMIM:612356,AD);LZTR1(OMIM:616564,AD),(OMIM:615670,AD);USP18(OMIM:617397,AR);PRODH(OMIM:239500,AR);SLC25A1(OMIM:618197,AR),(OMIM:615182,AR);CDC45(OMIM:617063,AR);GP1BB(OMIM:231200,AR);TXNRD2(OMIM:617825,AR);SCARF2(OMIM:600920,AR);PI4KA(OMIM:616531,AR);S…	A deletion of about 3.13Mb in the 22q11.21q11.21 region was detected (copy number: 1). 96 patient records with CNVs of similar size were found in the ClinVar database. No normal records were found in the DGV and local databases. Similar to 22q11. 2 deletion syndrome (cardiofacial syndrome/Digeorge syndrome) (OMIM:192430) is related to the reported region and covers its key gene TBX1. 22q11.2 dele…	Pathogenic
19B4152097	Male	No Micro-deletion/duplication larger than 100K
19B4152098	Male	No Micro-deletion/duplication larger than 100K
19B4152099	Female	No Micro-deletion/duplication larger than 100K
19B4152101	Male	dup(6q21q21,233.74K)	6	110432465	110666206	233741	1.50297	7.79e-08	3	6q21q21	chr6:110,432,465-110,666,206	gene:METTL24;CDC40;WASF1	-	-	score:0;	-	-	-	-	-	-	A duplication of about 233.74Kb in the 6q21q21 region was detected (copy number: 3). No patient records with similar CNVs were found in the DECIPHER and ClinVar databases. No records of normal persons were found in the DGV and local databases. This region contains 3 protein-coding genes. In conclusion, according to the ClinGen CNV scoring system, a score of 0 is a variable of unknown clinical sig…	VUS
19B4152101	Male	dup(Xq26.1q26.1,585.39K)	23	129082795	129668184	585389	1.91271	3.92e-08	2	Xq26.1q26.1	chrX:129,082,795-129,668,184	gene:BCORL1;RBMX2;SLC25A14;ELF4;FAM45B;GPR119;ZNF280C;RAB33A;AIFM1	-	-	score:0;other_database_recordes:nsv528290	Lesch-Nyhan syndrome (LNS) ######in OMIM_BY,except for DECIPHER,2013-08-28,Heterozygous [6%/100%];Growth hormone deficiency,Mental retardation X-linked growth horm. Def (MRGH) ######in OMIM_BY,except for DECIPHER,2013-08-28 [3%/100%]	-	-	AIFM1, Charcot-Marie-Tooth Hereditary Neuropathy Overview	-	BCORL1(OMIM:301029,XL);AIFM1(OMIM:310490,XL),(OMIM:300816,XL),(OMIM:300614,XL)	A duplication of about 585.39Kb in the Xq26.1q26.1 region (copy number: 2) was detected. No patient records with similar CNVs were found in the DECIPHER and ClinVar databases. There was 1 normal person record in DGV and the local database. This region Eight protein-coding genes including BCORL1 and AIFM1, of which the key genes and related diseases are detailed as follows: BCORL1, Shukla-Vernon S…	VUS
19B4152102	Male	dup(8p11.22p11.22,152.60K)	8	38666486	38819085	152599	1.42504	1.71e-07	3	8p11.22p11.22	chr8:38,666,486-38,819,085	gene:TACC1;PLEKHA2	-	-	score:0;other_database_recordes:nsv4171361	-	-	-	-	-	-	A duplication of about 152.60Kb in the 8p11.22p11.22 region was detected (copy number: 3). No patient records with similar CNVs were found in the DECIPHER and ClinVar databases. One normal person was recorded in DGV and local database. This region contains 2 protein-coding genes. In conclusion, according to the ClinGen CNV scoring system, a score of 0 is a variable of unknown clinical significanc…	VUS
19B4152103	Male	del(7q11.23q11.23,2.56M)	7	72427236	74988341	2561105	0.503	0	1	7q11.23q11.23	chr7:72,427,236-74,988,341	gene:TRIM50;TBL2;WBSCR27;FZD9;WBSCR28;EIF4H;NSUN5;LAT2;WBSCR16;VPS37D;CLDN4;CLIP2;ABHD11;ABHD11-AS1;NCF1C;GTF2IRD1;GATSL2;MIR4284;PMS2P5;LOC541473;GTF2IRD2B;NCF1;GTF2IP1;FKBP6;GTF2IRD2;GATSL1;RFC2;PMS2L2;ELN;DNAJC30;STAG3L2;LOC100093631;WBSCR22;LIMK1;STAG3L3;GTF2IRD2P1;NCF1B;MLXIPL;MIR590;BAZ1B;BCL7B;CLDN3;STX1A;SPDYE8P;GTF2I	ELN: unknown(PMID:23481551; PMID:9915950), EX3-33(PMID:24246242), chr7:72765457-74175640(PMID:28128450,), entire gene(PMID:25205790; PMID:28277377; PMID:12865760; PMID:17270452; PMID:7693128; PMID:7611295; PMID:7726172; PMID:7557968; PMID:8968740; PMID:10627943,; PMID:10730539; PMID:21691394; PMID:28009100), 3'UTR(PMID:8132745), EX1-27(PMID:8541862) NCF1: entire gene(PMID:16532385; PMID:23340515;…	score:0.1;1 LP/P recorde in decipher Patient:754,Chr7:72332741-75315803 Deletion,2.98 Mb,Unknown,De novo constitutive,inclusion,85.85%,Autism, Hypospadias, Intellectual disability, Malar flattening, Open mouth, Scoliosis; Patient:807,Chr7:72744119-75385002 Deletion,2.64 Mb,Unknown,De novo constitutive,overlap,87.63%,Abnormal joint morphology, Autism, Hoarse voice; Patient:1039,Chr7:72332743-74616…	score:0;	Williams-Beuren Syndrome (WBS) [100%/54%];7q11.23 duplication syndrome <100%/54%>	nssv1494901,Chr7:72244345-73831339 loss,Developmental delay AND/OR other significant developmental or morphological phenotypes,54.82%,Pathogenic; nssv1603412,Chr7:72244345-73923281 loss,Global developmental delay,58.41%,Pathogenic; nssv707478,Chr7:72273942-73976950 loss,Developmental delay AND/OR other significant developmental or morphological phenotypes,60.51%,Pathogenic; nssv576168,Chr7:722757…	score:0.10;1 P/LP recordes in clinvar -,Chr7:72305671-74196360(GRCh37)x1,Pathogenic,Sep 22, 2016,Overlap,69.08%; nsv529559,Chr7:72401086-74285345(GRCh37)x1,Pathogenic,Aug 12, 2011,Overlap,72.55%; nsv531821,Chr7:72507129-74142327(GRCh37)x1,Pathogenic,Aug 12, 2011,inclusion,63.85%; nsv2772241,Chr7:72536980-74629034(GRCh37)x1,Pathogenic,Mar 31, 2015,inclusion,81.69%; -,Chr7:72589515-74386749(GRCh37)…	ELN, Williams Syndrome NCF1, Chronic Granulomatous Disease,Williams Syndrome	Williams-Beuren syndrome, 194050 , Autosomal dominant	ELN(OMIM:123700,AD),(OMIM:185500,AD);NCF1(OMIM:233700,AR)	A deletion of about 2.56Mb in the 7q11.23q11.23 region (copy number: 1) was detected. A patient record with a CNV of similar size was found in the DECIPHER database. A patient record with a CNV of a similar size was found in the ClinVar database. DGV And no normal records were found in the local database. It is related to the reported region of Williams-Beuren syndrome (OMIM:194050), and covers i…	Pathogenic
19B4152104	Female	del(1q21.2q21.2,211.25K)	1	147731748	147943000	211252	0.557956	1.94e-07	1	1q21.2q21.2	chr1:147,731,748-147,943,000	gene:MIR5087;FLJ39739	-	-	score:0;other_database_recordes:esv2758968,dgv337n100	1q21.1 recurrent microdeletion (susceptility locus for neurodevelopmental disorders) [11%/71%];1q21.1 recurrent microduplication (possible susceptiblity locus for neurodevelopmental disorders) <11%/71%>;1q21.2 deletion(clinical signifi ######in OMIM_BY,except for DECIPHER,2013-08-28 [6%/100%];1q21.2 duplication (clinical sig ######in OMIM_BY,except for DECIPHER,2013-08-28 <6%/100%>	-	-	-	Chromosome 1q21.1 deletion syndrome, 612474 , Autosomal dominant, Isolated cases	-	A deletion of about 211.25Kb in the 1q21.2q21.2 region was detected (copy number: 1). No patient records with similar CNVs were found in the DECIPHER and ClinVar databases. There are 2 normal records in DGV and local database. This segment is related to the reporter region (chr1: 145.0-146.4 Mb, NCBI36) of 1q21.1 deletion syndrome (1.35Mb) (OMIM:612474), which contains 4 protein-coding genes. In …	VUS
19B4152104	Female	del(4q22.1q22.1,127.48K)	4	92918246	93045723	127477	0.559194	6.7e-08	1	4q22.1q22.1	chr4:92,918,246-93,045,723	gene:-	-	-	score:-0.45;Gold_Standard_recordes:gssvL91711;other_standard_recordes:esv2760904,esv3569588,dgv1015e214,esv3893979	-	nssv13649913,Chr4:92935285-93044587 loss,Global developmental delay,85.74%,Uncertain significance; nssv13641321,Chr4:92969167-93055073 loss,Global developmental delay,60.05%,Uncertain significance;	-	-	-	-	A deletion of about 127.48Kb in the 4q22.1q22.1 region was detected (copy number: 1). No patient records with similar CNVs were found in the DECIPHER and ClinVar databases. There is 1 gold-standard CNV record (gssvL91711, frequency: 0.10%) covering this region in the DGV database. This region does not contain any known protein-coding genes or other important functional elements. In summary, accor…	Benign
19B4152105	Female	dup(7q35q35,680.63K)	7	143366785	144047415	680630	1.43763	8.55e-08	3	7q35q35	chr7:143,366,785-144,047,415	gene:RNU6-57;OR2F1;OR2A25;OR6B1;OR2A5;OR2A2;CTAGE6P;OR2A12;OR2F2;LOC728377;OR2A14;OR2A1;CTAGE4;LOC154761;FAM115C;OR2A9P;FAM115A;OR2A7;ARHGEF35;OR2A20P;OR2A42	-	Patient:256733,Chr7:143425418-144149139 Duplication,723.72 kb,Unknown,Inherited from normal parent,overlap,91.39%,nan; Patient:260860,Chr7:143333751-143875454 Duplication,541.70 kb,Likely benign,None,overlap,74.74%,Unknown; Patient:288644,Chr7:143425314-143952389 Duplication,527.08 kb,Uncertain,Maternally inherited, constitutive in mother,inclusion,77.44%,Global developmental delay;	score:0;other_database_recordes:nsv428188,esv2759570,nsv8227,nsv1016831,nsv4156147	-	nssv1610297,Chr7:143431018-143952405 gain,Abnormal facial shape;Almond-shaped palpebral fissure;Feeding difficulties;Intrauterine growth retardation;Microcephaly;Muscular hypotonia;Premature birth;Ventricular septal defect,76.60%,Uncertain significance; nssv581880,Chr7:143432832-143853032 gain,Abnormal facial shape,61.74%,Benign; nssv575786,Chr7:143432832-143951990 gain,Developmental delay AND/OR…	-,Chr7:143342375-143913713(GRCh37)xna,Benign,Dec 15, 2015,Overlap,80.36%; nsv932108,Chr7:143431018-143952405(GRCh37)x3,Uncertain significance,Dec 10, 2012,inclusion,76.60%; nsv529155,Chr7:143432832-143853032(GRCh37)x3,Benign,Oct 20, 2010,inclusion,61.74%; nsv491957,Chr7:143432832-143951990(GRCh37)x3,Benign,Jan 30, 2010,inclusion,76.28%; nsv917278,Chr7:143432973-143852829(GRCh37)x3,Likely benign,S…	-	-	-	A duplication of about 680.63Kb in the 7q35q35 region was detected (copy number: 3). No patient records with similar CNVs were found in the DECIPHER and ClinVar databases. There are 5 normal records in DGV and local database. This region contains 17 protein-coding genes. In conclusion, according to the ClinGen CNV scoring system, a score of 0 is a variable of unknown clinical significance. It is …	VUS
19B4152105	Female	del(10q22.3q22.3,123.81K)	10	81509050	81632860	123810	0.50716	0.000105	1	10q22.3q22.3	chr10:81,509,050-81,632,860	gene:LOC642361	-	-	score:0;	Chromosome 10q22.3-q23.31 microdeletion ######in OMIM_BY,except for DECIPHER,2013-08-28 [0%/100%]	-	-	-	Chromosome 10q22.3-q23.2 deletion syndrome, 612242	-	A deletion of about 123.81Kb in the 10q22.3q22.3 region was detected (copy number: 1). No patient records with similar CNVs were found in the DECIPHER and ClinVar databases. No records of normal persons were found in the DGV and local databases. It is related to the reported region of 10q23 deletion syndrome (OMIM:612242), but does not cover its key genes BMPR1A and PTEN. This region contains one…	VUS
19B4152105	Female	del(11q22.3q22.3,158.01K)	11	103462323	103620335	158012	0.571488	1.7e-08	1	11q22.3q22.3	chr11:103,462,323-103,620,335	gene:-	-	-	score:0;other_database_recordes:esv2660519,nsv4201843,esv3892095	-	nssv1608999,Chr11:103481615-103604113 loss,Developmental delay AND/OR other significant developmental or morphological phenotypes,77.52%,Likely benign;	nsv931150,Chr11:103481615-103604113(GRCh37)x1,Likely benign,Apr 30, 2011,inclusion,77.52%;	-	-	-	A deletion of about 158.01Kb in the 11q22.3q22.3 region was detected (copy number: 1). No patient records with similar CNVs were found in the DECIPHER and ClinVar databases. There are 3 normal records in DGV and local database. This region does not contain any known protein-coding genes or other important functional elements. In conclusion, according to the ClinGen CNV scoring system, the score w…	VUS
19B4152105	Female	dup(Xq28q28,134.45K)	23	151907758	152042208	134450	1.41668	1.87e-07	3	Xq28q28	chrX:151,907,758-152,042,208	gene:MAGEA3;NSDHL;CSAG1;MAGEA2B;CETN2;CSAG2;CSAG3;MAGEA2	-	Patient:258546,ChrX:151958561-152031784 Duplication,73.22 kb,Unknown,Inherited from normal parent,inclusion,54.46%,nan;	score:0;other_database_recordes:nsv4044212,esv2758901	MECP2 male duplication syndrome ######in OMIM_BY,except for DECIPHER,2013-08-28 [1%/100%];X-Linked Mental Retardation (XLMR).Dyskeratosis congenita ######in OMIM_BY,except for DECIPHER,2013-08-28 <1%/100%>	-	-,ChrX:151903225-152027245(GRCh37)x3,not provided,-,Overlap,88.87%;	NSDHL, NSDHL-Related Disorders	Chromosome Xq27.3-q28 duplication syndrome, 300869 , X-linked recessive	NSDHL(OMIM:308050,XL),(OMIM:300831,XL)	A duplication of about 134.45Kb in the Xq28q28 region was detected (copy number: 3). No patient records with similar CNVs were found in the DECIPHER and ClinVar databases. There are 2 normal records in DGV and local databases. The same as Xq27.3-q28 The reported region of duplication syndrome (OMIM:300869) is related, but its key gene FMR1 is not covered. This region contains 7 protein-coding gen…	VUS	VUS_contain_452 CHD genes(NSDHL,dup)
19B4152106	Male	dup(9p24.3p24.3,678.96K)	9	1149775	1828732	678957	1.49701	7.94e-08	3	9p24.3p24.3	chr9:1,149,775-1,828,732	gene:-	-	Patient:262053,Chr9:1191713-1874290 Duplication,682.58 kb,Unknown,De novo constitutive,overlap,93.82%,Behavioral abnormality, Intellectual disability; Patient:287283,Chr9:1177353-1633543 Duplication,456.19 kb,Uncertain,De novo constitutive,inclusion,67.19%,nan;	score:0;other_database_recordes:esv2752273	Sex reversal, autosomal dominant 2 (SRA2) ######in OMIM_BY,except for DECIPHER,2013-08-28 <30%/100%>	-	-	-	-	-	A duplication of about 678.96Kb in the 9p24.3p24.3 region was detected (copy number: 3). No patient records with similar CNVs were found in the DECIPHER and ClinVar databases. One normal person was recorded in DGV and local database. This region does not contain any known protein-coding genes or other important functional elements. In conclusion, according to the ClinGen CNV scoring system, the s…	VUS
19B4152107	Male	dup(Xp22.31p22.31,140.09K)	23	6993576	7133668	140092	1.78966	6.05e-08	2	Xp22.31p22.31	chrX:6,993,576-7,133,668	gene:HDHD1;MIR4767	-	-	score:0;other_database_recordes:esv3576734,dgv2861n166	Steroid sulphatase deficiency (STS) <8%/100%>;Infantile spasm syndrome, X-linked (ISSX) ######in OMIM_BY,except for DECIPHER,2013-08-28,Heterozygous [0%/100%]	-	-	-	-	-	A duplication of about 140.09Kb in the Xp22.31p22.31 region was detected (copy number: 2). No patient records with similar CNVs were found in the DECIPHER and ClinVar databases. There are 2 normal records in DGV and local database. This region contains 2 protein-coding genes. In conclusion, according to the ClinGen CNV scoring system, a score of 0 is a variable of unknown clinical significance. I…	VUS
19B4152108	Male	dup(7q36.2q36.2,183.87K)	7	153485563	153669430	183867	1.47347	1.07e-07	3	7q36.2q36.2	chr7:153,485,563-153,669,430	gene:DPP6	-	Patient:271907,Chr7:153524141-153690366 Duplication,166.23 kb,Unknown,Inherited from parent with unknown phenotype,overlap,79.02%,nan; Patient:288896,Chr7:153487687-153651332 Duplication,163.65 kb,Likely benign,Unknown,inclusion,89.00%,Intellectual disability; Patient:303795,Chr7:153482259-153674834 Duplication,192.58 kb,Uncertain,Uncertain,inclusion,95.48%,Unknown; Patient:308020,Chr7:153522140-…	score:-0.45;Gold_Standard_recordes:gssvG36084;other_database_recordes:esv3576485,esv2422311,nsv524774,esv2759577,nsv609075,dgv238e55,nsv8237,esv3615577,nsv469536,nsv471648,nsv1161669,nsv824402,dgv847n27,nsv609076,esv3891243,nsv527276,nsv442079,dgv6762n100,nsv1030595,nsv4524087	-	nssv1608460,Chr7:153487263-153651273 gain,Developmental delay AND/OR other significant developmental or morphological phenotypes,89.20%,Benign;	-,Chr7:153485627-153657480(GRCh37)x3,Benign,Apr 12, 2016,inclusion,93.47%; nsv932322,Chr7:153487263-153651273(GRCh37)x3,Benign,Apr 30, 2011,inclusion,89.20%;	-	-	DPP6(OMIM:616311,AD),(OMIM:612956,AD)	A duplication of about 183.87Kb in the 7q36.2q36.2 region (copy number: 3) was detected. No patient records with similar CNVs were found in the DECIPHER and ClinVar databases. There is 1 gold standard CNV record covering this region in the DGV database. (gssvG36084, frequency: 0.18%). This region contains 1 protein-coding gene including DPP6. The details of key genes and related diseases are as f…	VUS
19B4152108	Male	del(Xq21.1q21.1,114.64K)	23	76012914	76127551	114637	0.178728	2.7e-07	0	Xq21.1q21.1	chrX:76,012,914-76,127,551	gene:-	-	-	score:0;other_database_recordes:nsv4033799	-	-	-	-	-	-	A deletion of about 114.64Kb in the Xq21.1q21.1 region was detected (copy number: 0). No patient records with similar CNVs were found in the DECIPHER and ClinVar databases. One normal person was recorded in DGV and local database. This region does not contain any known protein-coding genes or other important functional elements. In conclusion, according to the ClinGen CNV scoring system, the scor…	VUS
19B4152109	Male	dup(17p11.2p11.2,312.32K)	17	18094438	18406754	312316	1.42284	3.93e-07	3	17p11.2p11.2	chr17:18,094,438-18,406,754	gene:SMCR7;LLGL1;EVPLL;FLII;LGALS9C;SHMT1;LOC339240;ALKBH5;SMCR8;TOP3A	-	-	score:0;	Smith-Magenis Syndrome <9%/100%>;Potocki-Lupski syndrome (17p11.2 duplication syndrome) [9%/100%]	-	-	-	Potocki-Lupski syndrome, 610883 , Isolated cases; Yuan-Harel-Lupski syndrome, 616652 , Autosomal dominant	TOP3A(OMIM:618098,AR),(OMIM:618097,AR)	A duplication of about 312.32Kb in the 17p11.2p11.2 region was detected (copy number: 3). No patient records with similar CNVs were found in DECIPHER and ClinVar databases. No normal records were found in DGV and local databases. Similar to Potocki- It is related to the reported region of Lupski syndrome (OMIM:610883); it is related to the reported region of Yuan-Harel-Lupski syndrome (OMIM:61665…	VUS
19B4152110	Male	dup(2q21.1q21.1,292.52K)	2	132008545	132301066	292521	1.37787	6.63e-07	3	2q21.1q21.1	chr2:132,008,545-132,301,066	gene:LOC389043;LOC401010;RNU6-81;LOC150776;LOC440910;MIR4784;WTH3DI;MZT2A;POTEE;CCDC74A;TUBA3D	-	-	score:-0.45;Gold_Standard_recordes:gssvG21373;other_database_recordes:esv2759092,esv2760576,dgv4075n100,dgv4077n100,esv34412,esv3575300,dgv4080n100,esv3893359,nsv583140	-	nssv584934,Chr2:132068071-132266527 gain,Developmental delay AND/OR other significant developmental or morphological phenotypes,67.84%,Benign;	-,Chr2:131991166-132234986(GRCh37)x3,Benign,Sep 21, 2015,Overlap,77.41%; nsv498282,Chr2:132068071-132266527(GRCh37)x3,Benign,Nov 30, 2010,inclusion,67.84%; -,Chr2:132077379-132298468(GRCh37)x3,Benign,Oct 08, 2015,inclusion,75.58%; -,Chr2:132140614-132312325(GRCh37)x3,Likely benign,-,Overlap,54.85%;	-	-	TUBA3D(OMIM:617928,AD)	A duplication of about 292.52Kb in the 2q21.1q21.1 region (copy number: 3) was detected. No patient records with similar CNVs were found in the DECIPHER and ClinVar databases. There is 1 gold standard CNV record covering this region in the DGV database. (gssvG21373, frequency: 0.10%). This region contains 5 protein-coding genes including TUBA3D. The key genes and related diseases are detailed as …	VUS
19B4152110	Male	dup(2p22.3p22.3,1.18M)	2	34248325	35425418	1177093	1.45	0	3	2p22.3p22.3	chr2:34,248,325-35,425,418	gene:-	-	-	score:0;	-	-	-	-	-	-	A duplication of about 1.18Mb in the 2p22.3p22.3 region was detected (copy number: 3). No patient records with similar CNVs were found in the DECIPHER and ClinVar databases. No records of normal persons were found in the DGV and local databases. This region does not contain any known protein-coding genes or other important functional elements. In conclusion, according to the ClinGen CNV scoring s…	VUS
19B4152111	Male	No Micro-deletion/duplication larger than 100K
19B4152112	Male	dup(6q22.31q22.31,166.11K)	6	123137581	123303687	166106	1.46127	1.08e-07	3	6q22.31q22.31	chr6:123,137,581-123,303,687	gene:-	-	-	score:0;other_database_recordes:nsv4524266,nsv4142343	-	-	-	-	-	-	A duplication of about 166.11Kb in the 6q22.31q22.31 region was detected (copy number: 3). No patient records with similar CNVs were found in the DECIPHER and ClinVar databases. There are 2 normal records in DGV and local database. This region does not contain any known protein-coding genes or other important functional elements. In conclusion, according to the ClinGen CNV scoring system, the sco…	VUS
19B4152112	Male	del(Xp11.23p11.23,100.83K)	23	47895175	47996008	100833	0.135996	2.18e-07	0	Xp11.23p11.23	chrX:47,895,175-47,996,008	gene:SPACA5;SSX6;SPACA5B;ZNF630	-	-	score:0;other_database_recordes:esv2758866,nsv6890,dgv17n29,esv32909,dgv2287e212,nsv4040888,nsv442804,nsv438131,nsv517350,nsv519165	-	-	-,ChrX:47911871-47970727(GRCh37)x1,Benign,Jan 07, 2015,inclusion,58.37%;	-	Chromosome Xp11.3 deletion syndrome, 300578 , X-linked recessive	-	A deletion of about 100.83Kb in the Xp11.23p11.23 region was detected (copy number: 0). No patient records with similar CNVs were found in the DECIPHER and ClinVar databases. There are 10 normal records in DGV and local database. It is related to the reported region of Xp11.3 deletion syndrome (OMIM:300578), but does not cover its key gene RP2. This region contains 3 protein-coding genes. In conc…	VUS
19B4152113	Female	del(15q11.2q11.2,559.11K)	15	22663166	23222279	559113	0.541393	9.99e-07	1	15q11.2q11.2	chr15:22,663,166-23,222,279	gene:NIPA1;WHAMMP3;NIPA2;CYFIP1;TUBGCP5;MIR4509-1;GOLGA8DP;GOLGA6L1;LOC283683;MIR4509-3;MIR4509-2	NIPA1: entire gene(PMID:17268193, Spastic paraplegia 6, autosomal dominant; PMID:23032108, autism spectrum disorder; PMID:28254235, Developmental, speech & motor delay), chr15:22842143-23062006(PMID:22825934, juvenile muscle clonic epilepsy)	-	score:-0.45;Gold_Standard_recordes:gssvL37818;other_database_recordes:dgv40e203,nsv516518,dgv94e55,nsv567313,nsv1053364,esv34233,dgv2385n100,nsv437797,esv3892626,dgv2405n100,dgv2407n100,dgv2408n100,esv2474417,nsv4530098,dgv2409n100,nsv471226,nsv568235,dgv708e212	Sensorineural deafness and male infertility ######in OMIM_BY,except for DECIPHER,2013-08-28 [3%/100%];Angelman syndrome (Type 1) [8%/84%];Prader-Willi syndrome (Type 1) [8%/84%]	nssv579363,Chr15:22572809-23174546 loss,Autism,91.46%,Uncertain significance; nssv579361,Chr15:22572809-23204016 loss,Delayed speech and language development;Obesity,96.73%,Uncertain significance; nssv13638912,Chr15:22581937-23102647 loss,Global developmental delay,78.60%,Likely benign; nssv13639244,Chr15:22582277-23102647 loss,Hepatomegaly;Hyperpigmentation of the skin;Obsessive-compulsive behav…	score:0.30;3 P/LP recordes in clinvar -,Chr15:22652330-23272733(GRCh37)x1,Pathogenic,Apr 20, 2018,inclusion在内,90.12%; -,Chr15:22665220-23147419(GRCh37)xna,Benign,Dec 15, 2015,inclusion,86.24%; nsv529775,Chr15:22669052-23300287(GRCh37)x1,Uncertain significance,Aug 12, 2011,Overlap,98.95%; -,Chr15:22698522-23059487(GRCh37)x1,Uncertain significance,Jan 20, 2016,inclusion,64.56%; nsv491976,Chr15:2269…	NIPA1, Hereditary Spastic Paraplegia Overview	Chromosome 15q11.2 deletion syndrome, 615656 , Autosomal dominant	NIPA1(OMIM:600363,AD)	A deletion of about 559.11Kb in the 15q11.2q11.2 region was detected (copy number: 1). Three patient records with CNVs of similar size were found in the ClinVar database. There is 1 gold-standard CNV record (gssvL37818, frequency: 0.41%) covering this region in the DGV database. It is related to the reported region of 15q11.2 deletion syndrome (OMIM:615656) and covers its key genes NIPA1, TUBGCP5…	Pathogenic
19B4152083	Female	dup(4p15.31p15.31,106.64K)	4	21056097	21162740	106643	1.36766	3.32e-06	3	4p15.31p15.31	chr4:21,056,097-21,162,740	gene:KCNIP4	-	-	score:0;other_database_recordes:nsv1013365	-	-	-	-	-	-	A duplication of about 106.64Kb in the 4p15.31p15.31 region was detected (copy number: 3). No patient records with similar CNVs were found in the DECIPHER and ClinVar databases. One normal person was recorded in DGV and local database. This region contains one protein-coding gene. In conclusion, according to the ClinGen CNV scoring system, a score of 0 is a variable of unknown clinical significan…	VUS
19B4152084	Female	dup(Xp22.31p22.31,1.71M)	23	6443423	8153336	1709913	1.491	0	3	Xp22.31p22.31	chrX:6,443,423-8,153,336	gene:PNPLA4;VCX3A;VCX2;HDHD1;MIR651;MIR4767;STS;VCX	STS: entire gene(PMID:27301361)	score:0.3;17 LP/P recordes in decipher Patient:2127,ChrX:6551155-7555351 Duplication,1.00 Mb,Unknown,Inherited from normal parent,inclusion,58.73%,Abnormality of the face, Delayed speech and language development, High palate, Intellectual disability, Macrodontia, Myopia, Nystagmus, Pes cavus, Short foot, Tapered finger; Patient:2679,ChrX:6451676-8097482 Duplication,1.65 Mb,Unknown,Unknown,inclusi…	score:0;	Steroid sulphatase deficiency (STS) <100%/98%>;Infantile spasm syndrome, X-linked (ISSX) ######in OMIM_BY,except for DECIPHER,2013-08-28,Heterozygous [5%/100%]	nssv13652757,ChrX:6445297-8138346 gain,Global developmental delay,99.01%,Uncertain significance; nssv13645156,ChrX:6448751-8135644 gain,Developmental delay AND/OR other significant developmental or morphological phenotypes,98.65%,Uncertain significance; nssv1608327,ChrX:6449688-8115094 gain,Developmental delay AND/OR other significant developmental or morphological phenotypes,97.40%,Benign; nssv1…	score:0.30;3 P/LP recordes in clinvar -,ChrX:6429319-8135644(GRCh37)x3,Uncertain significance,Apr 20, 2018,Overlap,98.97%; -,ChrX:6442425-8135239(GRCh37)x3,Uncertain significance,Feb 28, 2011,Overlap,98.94%; -,ChrX:6446825-8144888(GRCh37)x3,Uncertain significance,Sep 25, 2010,inclusion,99.31%; -,ChrX:6449233-8135644(GRCh37)x2,Uncertain significance,Apr 06, 2018,inclusion,98.63%; nsv931411,ChrX:64…	-	-	STS(OMIM:308100,XL)	An approximately 1.71Mb repeat (copy number: 3) in the Xp22.31p22.31 region was detected. 17 patient records with CNVs of similar size were found in the DECIPHER database. 3 patient records with CNVs of similar size were found in the ClinVar database. DGV And no normal records were found in the local database. This region contains 6 protein-coding genes including STS, and the details of key genes…	VUS
19B4152085	Female	dup(Xq28q28,182.27K)	23	148882661	149064932	182271	1.4236	5.21e-08	3	Xq28q28	chrX:148,882,661-149,064,932	gene:MAGEA8	-	Patient:324414,ChrX:148886475-149084932 Duplication,198.46 kb,Unknown,Unknown,overlap,97.91%,Global developmental delay, Neurodevelopmental abnormality; Patient:343322,ChrX:148886475-149084932 Duplication,198.46 kb,Unknown,Unknown,overlap,97.91%,nan; Patient:366838,ChrX:148886475-149084932 Duplication,198.46 kb,Uncertain,Uncertain,overlap,97.91%,De novo constitutive;	score:-0.9;Gold_Standard_recordes:gssvG41324;other_database_recordes:nsv525908,esv3577519,dgv2523e212,esv22974,esv3577522,nsv4044808	MECP2 male duplication syndrome ######in OMIM_BY,except for DECIPHER,2013-08-28 [2%/100%];X-Linked Mental Retardation (XLMR).Dyskeratosis congenita ######in OMIM_BY,except for DECIPHER,2013-08-28 <2%/100%>	nssv583719,ChrX:148878834-149084873 gain,Developmental delay AND/OR other significant developmental or morphological phenotypes,88.46%,Benign; nssv13638501,ChrX:148968964-149073525 gain,Abnormal facial shape,52.65%,Uncertain significance;	-,ChrX:148878319-149085302(GRCh37)x3,Benign,Dec 07, 2011,inclusion在内,88.06%; -,ChrX:148878319-149085518(GRCh37)x3,Benign,Jun 14, 2012,inclusion在内,87.97%; -,ChrX:148878319-149086274(GRCh37)x2,Benign,Dec 06, 2012,inclusion在内,87.65%; nsv497632,ChrX:148878834-149084873(GRCh37)x3,Benign,Nov 30, 2010,inclusion在内,88.46%; -,ChrX:148882559-149020410(GRCh37)x3,Benign,Jul 21, 2011,Overlap,75.57%;	-	Chromosome Xq27.3-q28 duplication syndrome, 300869 , X-linked recessive	-	A duplication of about 182.27Kb in the Xq28q28 region was detected (copy number: 3). No patient records with similar CNVs were found in the DECIPHER and ClinVar databases. There is 1 gold-standard CNV record (gssvG41324, frequency: 0.81%) covering this region in the DGV database. It is related to the reported region of Xq27.3-q28 duplication syndrome (OMIM:300869), but does not cover its key gene…	Likely Benign
19B4152086	Male	del(4q25q25,352.58K)	4	113665624	114018200	352576	0.532212	1.69e-07	1	4q25q25	chr4:113,665,624-114,018,200	gene:ANK2	-	-	score:0;	Rieger syndrome, type 1 (RIEG1) ######in OMIM_BY,except for DECIPHER,2013-08-28 [5%/100%]	nssv1604999,Chr4:113815702-114006411 loss,Developmental delay AND/OR other significant developmental or morphological phenotypes,54.09%,Likely benign;	nsv917059,Chr4:113815702-114006411(GRCh37)x1,Likely benign,Sep 21, 2012,inclusion,54.09%;	ANK2, Long QT Syndrome	-	ANK2(OMIM:600919,AD)	A deletion of about 352.58Kb in the 4q25q25 region was detected (copy number: 1). No patient records with similar CNVs were found in DECIPHER and ClinVar databases. No normal records were found in DGV and local databases. This region contains ANK2(5' 1 protein-coding gene including UTR-intron1), of which the key genes and related diseases are detailed as follows: Among them, ANK2 (5U1E-intron1) g…	Likely Pathogenic
19B4152087	Male	dup(Xq27.2q27.2,127.21K)	23	140662663	140789870	127207	1.74575	2.24e-07	2	Xq27.2q27.2	chrX:140,662,663-140,789,870	gene:SPANXA2;SPANXD;SPANXA1;SPANXA2-OT1;SPANXE	-	-	score:0;other_database_recordes:esv2758896,esv3577446,nsv471606,nsv4516717,dgv2502e212	Growth hormone deficiency,Mental retardation X-linked growth horm. Def (MRGH) ######in OMIM_BY,except for DECIPHER,2013-08-28 [0%/100%]	nssv1604328,ChrX:140691562-140764234 gain,Developmental delay AND/OR other significant developmental or morphological phenotypes,57.13%,Likely benign;	nsv916806,ChrX:140691562-140764234(GRCh37)x2,Likely benign,Sep 21, 2012,inclusion,57.13%;	-	-	-	A duplication of about 127.21Kb in the Xq27.2q27.2 region was detected (copy number: 2). No patient records with similar CNVs were found in the DECIPHER and ClinVar databases. There are 5 normal records in DGV and local database. This region contains 5 protein-coding genes. In conclusion, according to the ClinGen CNV scoring system, a score of 0 is a variable of unknown clinical significance. It …	VUS
19B4152088	Male	No Micro-deletion/duplication larger than 100K
19D5253226	Male	T16	16	1	90354753	90354752	1.061	0		16p13.3q24.3		gene:DBNDD1;DNAH3;C16orf5;ZDHHC1;PLA2G10;HS3ST6;ARL6IP1;KLHDC4;MIR4720;SLC5A2;CMIP;MIR3180-2;FOXC2;ZCCHC14;HBQ1;ABCA3;FAM18A;THOC6;C1QTNF8;ZNF500;TEPP;CNEP1R1;CTRB1;FUS;CYB5B;PKD1L2;SNORA50;LAT;FBXO31;LOC100507501;BEAN1;RSL1D1;CX3CL1;PRSS41;GPR139;UBN1;EEF2K;FAM92B;CYLD;TSNAXIP1;TAF1C;TERF2;GSG1L;EMC8;ACSM5;SSTR5-AS1;B3GNT9;USP31;NLRC3;CMTM3;PAM16;RHBDL1;SLX1B-SULT1A4;AGRP;CACNG3;MIR3935;CIITA;TR…				Alpha Thalassemia, Mental Retardation syndrome ######in OMIM_BY,except for DECIPHER,2013-08-28 <99%/8%>;Tuberous Sclerosis 2 (TSC2) ######in OMIM_BY,except for DECIPHER,2013-08-28 <99%/8%>;16p11.2-p12.1 deletion syndrome ######in OMIM_BY,except for DECIPHER,2013-08-28 <100%/11%>;ATR-16 syndrome <100%/0%>;Rubinstein-Taybi Syndrome <100%/0%>;16p13.11 recurrent microdeletion (neurocognitive disorder…						A mosaic duplication of chromosome 16 (16p13.3q24.3 region, about 90.35Mb in length, and mosaic ratio of 12%) was detected. Duplications in this region are associated with trisomy 16 syndrome, which is characterized by embryonic arrest and spontaneous abortion. Because the phenotype and pathogenicity of chromosomal aneuploidy mosaicism are difficult to determine, the clinical manifestations of th…	Pathogenic
19D5253227	Male	dup(2q24.2q24.3,639.55K)	2	163558164	164197712	639548	1.41521	3.41e-07	3	2q24.2q24.3	chr2:163,558,164-164,197,712	gene:KCNH7	-	-	score:0;	-	-	-	-	-	-	A duplication of about 639.55Kb in the 2q24.2q24.3 region was detected (copy number: 3). No patient records with similar CNVs were found in the DECIPHER and ClinVar databases. No records of normal persons were found in the DGV and local databases. This region contains one protein-coding gene. In conclusion, according to the ClinGen CNV scoring system, a score of 0 is a variable of unknown clinica…	VUS
19D5253227	Male	dup(7q22.1q22.1,343.72K)	7	103442100	103785824	343724	1.45669	3.97e-08	3	7q22.1q22.1	chr7:103,442,100-103,785,824	gene:ORC5;RELN	-	-	score:0;other_database_recordes:esv3891172	-	-	-	RELN, Autosomal Dominant Partial Epilepsy with Auditory Features	-	RELN(OMIM:616436,AD),(OMIM:257320,AR)	A duplication of about 343.72Kb in the 7q22.1q22.1 region (copy number: 3) was detected. No patient records with similar CNVs were found in the DECIPHER and ClinVar databases. There was 1 normal person record in DGV and the local database. This region Two protein-coding genes including RELN (intron3-5'UTR), of which the key genes and related diseases are detailed as follows: RELN, Familial Tempor…	VUS
19D5253228	Female	del(9p23p23,107.17K)	9	11952889	12060055	107166	0.547233	3.43e-06	1	9p23p23	chr9:11,952,889-12,060,055	gene:-	-	-	score:-0.45;Gold_Standard_recordes:gssvL128533,gssvL128534,gssvL128540,gssvL128554,gssvL128570;other_database_recordes:dgv2703n166,esv2764137,dgv2706n166,dgv1445e214,nsv613449,nsv517379,nsv613451,dgv7418n100,dgv2708n166,esv2759670,nsv1019966,dgv9e224,dgv1446e214,nsv471283,dgv7422n100,dgv7423n100,dgv2709n166,dgv257e55,dgv2712n166,dgv12535n54,dgv2133e212,dgv2134e212,dgv7426n100,nsv8417,esv3891578,n…	Monosomy 9p syndrome ######in OMIM_BY,except for DECIPHER,2013-08-28 [1%/100%]	-	-	-	-	-	A deletion of about 107.17Kb in the 9p23p23 region was detected (copy number: 1). No patient records with similar CNVs were found in the DECIPHER and ClinVar databases. There are 5 gold-standard CNV records covering this region in the DGV database (gssvL128533, frequency: 0.15%; gssvL128534, frequency: 0.14%; gssvL128540, frequency: 0.20%; gssvL128554, frequency: 0.44%; gssvL128570, frequency: 0.…	Benign
19D5253228	Female	del(9q21.12q21.13,431.63K)	9	73972648	74404281	431633	0.511144	9.81e-09	1	9q21.12q21.13	chr9:73,972,648-74,404,281	gene:TMEM2	-	-	score:0;	-	-	-	-	-	-	A deletion of about 431.63Kb in the 9q21.12q21.13 region was detected (copy number: 1). No patient records with similar CNVs were found in the DECIPHER and ClinVar databases. No records of normal persons were found in the DGV and local databases. This region contains 2 protein-coding genes. In conclusion, according to the ClinGen CNV scoring system, a score of 0 is a variable of unknown clinical …	VUS
19D5253228	Female	dup(10p15.3p15.3,299.05K)	10	263630	562679	299049	1.42768	2.06e-08	3	10p15.3p15.3	chr10:263,630-562,679	gene:ZMYND11;DIP2C	-	-	score:0;other_database_recordes:dgv651n100,nsv466693,nsv549750,nsv4191469,nsv549751	-	nssv1608874,Chr10:232912-578344 gain,Agenesis of corpus callosum;Cryptorchidism;Intrauterine growth retardation;Low-set ears;Micropenis;Premature birth;Retrognathia;Tetralogy of Fallot,86.57%,Uncertain significance; nssv3395902,Chr10:238464-441013 gain,Developmental delay AND/OR other significant developmental or morphological phenotypes,59.32%,Benign; nssv13649409,Chr10:245559-466207 gain,Hypoxe…	nsv2773347,Chr10:245559-466207(GRCh37)x3,Uncertain significance,May 07, 2015,Overlap,67.74%; nsv995858,Chr10:246011-461349(GRCh37)x3,Uncertain significance,Oct 22, 2013,Overlap,66.12%; nsv491747,Chr10:248464-451013(GRCh37)x3,Benign,May 27, 2010,Overlap,62.66%; -,Chr10:263811-565716(GRCh37)x3,Uncertain significance,Oct 12, 2017,Overlap,99.94%;	-	-	ZMYND11(OMIM:616083,AD)	A duplication of about 299.05Kb in the 10p15.3p15.3 region (copy number: 3) was detected. No patient records with similar CNVs were found in the DECIPHER and ClinVar databases. There were 5 normal records in DGV and the local database. This region Two protein-coding genes including ZMYND11 (intron3-3'UTR), among which the key genes and related diseases are detailed as follows: ZMYND11, Autosomal …	VUS
19D5253228	Female	del(16p12.3p12.3,1.17M)	16	19310216	20477882	1167666	0.517	0	1	16p12.3p12.3	chr16:19,310,216-20,477,882	gene:GP2;IQCK;ACSM5;ACSM2A;PDILT;GPRC5B;TMC5;C16orf62;C16orf88;UMOD;GPR139;CCP110;GDE1;CLEC19A	-	-	score:0;	-	-	-	UMOD, Autosomal Dominant Tubulointerstitial Kidney Disease, UMOD-Related	-	UMOD(OMIM:162000,AD),(OMIM:609886,AD),(OMIM:603860,AD)	A deletion of about 1.17Mb in the 16p12.3p12.3 region was detected (copy number: 1). No patient records with similar CNVs were found in the DECIPHER and ClinVar databases. No normal records were found in the DGV and local databases. This region contains 14 protein-coding genes including UMOD, of which the key genes and related diseases are detailed as follows: UMOD, familial juvenile hyperuricemi…	VUS
19S5253066	Female	del(12q14.2q14.2,176.96K)	12	63952354	64129318	176964	0.545346	8.78e-08	1	12q14.2q14.2	chr12:63,952,354-64,129,318	gene:DPY19L2	DPY19L2: entire gene(PMID:27441053; PMID:21397063; PMID:24265589; PMID:25755131), EX5-6(PMID:22653751), EX5-7(PMID:22653751), EX7(PMID:25755131)	-	score:-0.45;Gold_Standard_recordes:gssvL25393;other_database_recordes:esv2761010,nsv516374,nsv4198784,nsv436145,esv33383,dgv190e201,esv3549309,dgv279e214,dgv203n27,esv3892208,dgv2677n54,dgv1518n100,dgv297e199,dgv2678n54,dgv1519n100,esv2751111	-	nssv13638452,Chr12:63931234-64135026 loss,Global developmental delay,86.84%,Benign; nssv1608749,Chr12:63947732-64116509 loss,Developmental delay AND/OR other significant developmental or morphological phenotypes,92.76%,Benign;	nsv497490,Chr12:63947732-64116509(GRCh37)x1,Benign/Likely benign,Apr 30, 2011,Overlap,92.76%;	-	-	DPY19L2(OMIM:613958,AR)	A deletion of about 176.96Kb in the 12q14.2q14.2 region was detected (copy number: 1). No patient records with similar CNVs were found in the DECIPHER and ClinVar databases. There is 1 gold standard CNV record covering this region in the DGV database. (gssvL25393, frequency: 0.49%). This region contains 1 protein-coding gene including DPY19L2. The details of key genes and related diseases are as …	VUS
19S5253066	Female	dup(17p13.2p13.2,183.13K)	17	4211618	4394745	183127	1.40253	2.96e-05	3	17p13.2p13.2	chr17:4,211,618-4,394,745	gene:SPNS3;UBE2G1	-	-	score:-0.3;Gold_Standard_recordes:gssvG15803;other_database_recordes:esv2762544,nsv1058176,esv3639773,esv3892955	Cystinosis, Nephropathic (CTNS) ######in OMIM_BY,except for DECIPHER,2013-08-28 <2%/100%>	-	-	-	Split-hand/foot malformation with long bone deficiency 3, 612576 , Autosomal dominant	-	A duplication of about 183.13Kb in the 17p13.2p13.2 region was detected (copy number: 3). No patient records with similar CNVs were found in the DECIPHER and ClinVar databases. There is 1 gold-standard CNV record (gssvG15803, frequency: 0.03%) covering this region in the DGV database. It is related to the reported region of 17p13.4 terminal centromeric duplication syndrome (OMIM:612576), but does…	VUS
19S5253066	Female	T18	18	1	78077248	78077247	1.5	0		18p11.32q23		gene:SNORD58C;MAPRE2;MIR4526;MIR320C2;TTC39C;ASXL3;LOC728606;SNRPD1;MEP1B;MBD1;LOC647946;CCDC102B;C18orf54;LINC-ROR;RTTN;MIR4319;NEDD4L;VAPA;LOC645355;LOC400655;SYT4;LOC729950;NETO1;SLC39A6;ADCYAP1;DLGAP1;USP14;CDH7;TAF4B;SERPINB12;WDR7;LMAN1;RAB12;TCEB3C;ZNF271;LOC284260;RAB27B;NOL4;LOC100505549;MBD2;PIK3C3;MOCOS;ATP9B;LOC100131655;MYO5B;SERPINB11;CNDP1;ZCCHC2;ROCK1P1;PIEZO2;METTL4;CCDC11;CBLN2;…				Dyggve-Melchior-Clausen syndrome (DMC) ######in OMIM_BY,except for DECIPHER,2013-08-28,Heterozygous [100%/6%];Chromosome 18p deletion syndrome ######in OMIM_BY,except for DECIPHER,2013-08-28 <99%/22%>;Holoprosencephaly 4 (HPE4) ######in OMIM_BY,except for DECIPHER,2013-08-28),Heterozygous [100%/5%];Chromosome 18q deletion syndrome ######in OMIM_BY,except for DECIPHER,2013-08-28 <100%/6%>						Chromosome 18 duplication (18p11.32q23 region, about 78.08Mb long) was detected. This regional duplication is associated with trisomy 18, which has an incidence of approximately 1 in 7500, and most cases result in miscarriage before birth. There are significantly more female patients than males. The children born show congenital multisystem multiple malformations, mainly including growth failure,…	Pathogenic
19S5253067	Female	dup(1p36.13p36.13,161.56K)	1	16986063	17147626	161563	1.47335	0.000158	3	1p36.13p36.13	chr1:16,986,063-17,147,626	gene:ESPNP;MST1P9;MIR3675	-	Patient:255676,Chr1:16957898-17144726 Duplication,186.83 kb,Unknown,Unknown,overlap,98.21%,nan;	score:-1;Gold_Standard_recordes:gssvG479,gssvG480;other_database_recordes:esv2758925,nsv428421,dgv39n100,nsv9324,dgv1e203,nsv829625,esv29642,dgv54n100,dgv55n100,dgv63n100,dgv75n100,dgv85n100,dgv86n100,dgv91n100,dgv92n100,esv33965	-	-	-	-	-	-	A duplication of about 161.56Kb in the 1p36.13p36.13 region was detected (copy number: 3). No patient records with similar CNVs were found in the DECIPHER and ClinVar databases. There are 2 gold standard CNV records covering this region in the DGV database (gssvG479, frequency: 1.24%; gssvG480, frequency: 2.09%). This region contains one protein-coding gene. In summary, according to the ClinGen C…	Benign
19S5253068	Female	No Micro-deletion/duplication larger than 100K
19S5253070	Male	T21	21	1	48129895	48129894	1.5	0		21p13q22.3		gene:KRTAP6-3;PCNT;CBR1;USP16;DSCR9;KRTAP10-10;DNMT3L;KCNJ6;DYRK1A;N6AMT1;MORC3;ATP5O;CLIC6;LINC00111;U2AF1;PDXK;SAMSN1-AS1;MRPS6;IL10RB;C21orf7;LOC100505746;RCAN1;LIPI;ERG;CLDN14;MRPL39;CXADR;LINC00159;URB1;MIR99A;KRTAP19-4;C21orf15;GART;KRTAP22-2;KRTAP12-2;SLC19A1;KRTAP15-1;LOC388813;HSF2BP;TFF3;POFUT2;ADARB1;C21orf91;TIAM1;KRTAP20-3;PRMT2;LINC00160;LOC100133286;KRTAP24-1;KRTAP19-7;DIP2A;BAGE4;…				Early-onset Alzheimer disease with cerebral amyloid angiopathy [100%/0%];Down syndrome critical regions (DSCR) ######in OMIM_BY,except for DECIPHER,2013-08-28 [100%/25%];Holoprosencephaly 1 (HPE1) ######in OMIM_BY,except for DECIPHER,2013-08-28 <100%/11%>						Chromosome 21 duplication (21p13q22.3 region, about 48.13Mb long) was detected. This regional duplication is associated with trisomy 21 syndrome, which affects 1 in 830 neonates. In some cases, miscarriage occurs before birth, and the children born are usually manifested as mental retardation, special facial features (strabismus, epicanthus, flat nose bridge, low-set ears, often open mouth and to…	Pathogenic
19S5253071	Female	del(8p23.2p23.2,102.04K)	8	3924094	4026137	102043	0.537409	1.66e-07	1	8p23.2p23.2	chr8:3,924,094-4,026,137	gene:CSMD1	-	Patient:288211,Chr8:3958667-4018316 Deletion,59.65 kb,Likely benign,Unknown,inclusion,58.45%,Global developmental delay, Obesity;	score:-0.3;Gold_Standard_recordes:gssvL121902,gssvL121904;other_database_recordes:nsv4160724,esv2764097,esv2759585,nsv8268,nsv1033324,nsv609798,esv3615940,nsv517894	-	-	-,Chr8:3942747-4032622(GRCh37)x1,Benign,Jul 02, 2015,Overlap,81.72%;	-	-	-	A deletion of about 102.04Kb in the 8p23.2p23.2 region was detected (copy number: 1). No patient records with similar CNVs were found in the DECIPHER and ClinVar databases. There are 2 gold standard CNV records covering this region in the DGV database (gssvL121902, frequency: 0.03%; gssvL121904, frequency: 0.05%). This region contains one protein-coding gene. In summary, according to the ClinGen …	VUS
19S5253071	Female	XO	23	1	155270560	155270559	0.5	0		Xp22.33q28		gene:SLC10A3;ARL13A;ABCB7;MAOA;FAM70A;MOSPD2;RNU6-28;GLUD2;MIR4769;SPANXN4;MIR221;MIR514A3;HPRT1;PHEX-AS1;JPX;HEPH;PSMD10;MID1;VSIG1;POU3F4;GAGE12H;MIR644B;OPHN1;OCRL;DRP2;BCAP31;FAM122C;RRAGB;OGT;GAGE2D;PGRMC1;AP1S2;MIR3202-1;IL2RG;NAP1L6;FAM9A;TBL1X;MAP2K4P1;DIAPH2;HDHD1;TCEAL4;MIR510;SYN1;TCEAL6;CCDC22;MIR4536-1;LAMP2;EIF2S3;SHOX;ZIC3;SLITRK4;CXorf23;C1GALT1C1;MIR320D2;PAGE5;CXorf40A;IL9R;PDZD…				Leri-Weill dyschondrostosis (LWD) - SHOX deletion [100%/0%];Leri-Weill dyschondrostosis (LWD) - SHOX deletion [100%/0%];Steroid sulphatase deficiency (STS) [100%/1%];Xp11.22-p11.23 Microduplication <100%/2%>;Xp11.22-linked intellectual disability [100%/0%];Kallman syndrome (KAL1) ######in OMIM_BY,except for DECIPHER,2013-08-28 [100%/6%];Lesch-Nyhan syndrome (LNS) ######in OMIM_BY,except for DECIP…						Chromosome X deletion (Xp22.33q28 region, about 155.27Mb in length) was detected. Deletion of this region is associated with monosomy X, known as Turner syndrome. Turner syndrome occurs in about 1 in 4000 newborn girls, but it occurs in about 1% to 2% of spontaneously aborted embryos. Before birth, the main manifestations are spontaneous abortion, embryo arrest, and some have neck cysts and syste…	Pathogenic
19S5253073	Female	dup(2q23.3q23.3,451.46K)	2	152711964	153163428	451464	1.46345	6.98e-08	3	2q23.3q23.3	chr2:152,711,964-153,163,428	gene:STAM2;CACNB4	-	-	score:0;other_database_recordes:nsv4084455	-	nssv13652136,Chr2:152777478-153022513 gain,Global developmental delay,54.28%,Uncertain significance;	-	CACNB4, Hereditary Ataxia Overview	-	CACNB4(OMIM:607682,AD),(OMIM:613855,AD)	A duplication of about 451.46Kb in the 2q23.3q23.3 region (copy number: 3) was detected. No patient records with similar CNVs were found in the DECIPHER and ClinVar databases. There was 1 normal person record in DGV and the local database. This region 2 protein-coding genes including CACNB4 (intron10-5'UTR), among which the key genes and related diseases are detailed as follows: CACNB4, Idiopathi…	VUS
19S5253074	Female	dup(22q11.22q11.22,266.01K)	22	22312050	22578063	266013	1.44107	2.97e-08	3	22q11.22q11.22	chr22:22,312,050-22,578,063	gene:TOP3B	-	-	score:-0.45;Gold_Standard_recordes:gssvG24239;other_database_recordes:esv2422374,esv2763701,esv3893447,dgv7997n54,nsv516394,dgv4494n100,nsv1160733,dgv4497n100,dgv1294e212,esv3893445,dgv545n27,esv2760726,nsv588336,nsv526328,nsv459421,nsv588348	22q11.2 distal deletion syndrome <14%/100%>	nssv707412,Chr22:22323131-22574790 gain,Developmental delay AND/OR other significant developmental or morphological phenotypes,94.60%,Benign; nssv1603503,Chr22:22336262-22495108 gain,Global developmental delay;Spasticity,59.71%,Likely benign; nssv1601844,Chr22:22336262-22556709 gain,Abnormality of the head;Global developmental delay,82.87%,Likely benign; nssv577692,Chr22:22336268-22556733 gain,Ab…	-,Chr22:22304943-22573637(GRCh37)x3,Benign,Mar 15, 2013,Overlap,98.34%; -,Chr22:22304943-22594113(GRCh37)x3,Benign,Mar 18, 2016,inclusion在内,91.99%; -,Chr22:22307381-22594113(GRCh37)x3,Benign,Mar 29, 2016,inclusion在内,92.77%; -,Chr22:22312668-22573209(GRCh37)x3,Benign,Aug 10, 2012,inclusion,97.94%; -,Chr22:22312668-22579341(GRCh37)x3,Benign,Aug 31, 2012,Overlap,99.77%; -,Chr22:22312879-22556358(GRC…	-	Cat eye syndrome, 115470 , Autosomal dominant; Chromosome 22q11.2 microduplication syndrome, 608363 , Autosomal dominant, Isolated cases	-	A duplication of about 266.01Kb in the 22q11.22q11.22 region was detected (copy number: 3). No patient records with similar CNVs were found in the DECIPHER and ClinVar databases. There is 1 gold-standard CNV record (gssvG24239, frequency: 0.45%) covering this region in the DGV database. It is related to the reported region of cat eye syndrome (OMIM:115470); it is related to the reported region of…	VUS
19S5253077	Male	No Micro-deletion/duplication larger than 100K
19S5253081	Male	No Micro-deletion/duplication larger than 100K
19S5253082	Female	dup(15q11.1q11.2,1.10M)	15	20303804	21398819	1095015	1.493	0	3	15q11.1q11.2	chr15:20,303,804-21,398,819	gene:LOC348120;NBEAP1;HERC2P3;POTEB;GOLGA8C;GOLGA6L6;NF1P2;CHEK2P2	-	-	score:-1;Gold_Standard_recordes:gssvG12223,gssvG12224;other_database_recordes:dgv2174n100,dgv2175n100,dgv40e203,dgv2179n100,nsv428296,nsv516518,dgv91e55,dgv92e55,dgv93e55,esv2751363,nsv9179,dgv2181n100,dgv2182n100,esv3892607,dgv2189n100,dgv2190n100,dgv2191n100,dgv2193n100,dgv4166n54,dgv2196n100,nsv1160218,dgv2212n100,dgv2214n100,esv33051,nsv567312,dgv2238n100	Sensorineural deafness and male infertility ######in OMIM_BY,except for DECIPHER,2013-08-28 <7%/100%>	nssv13645248,Chr15:20203424-21149305 gain,Global developmental delay,77.21%,Uncertain significance; nssv13653858,Chr15:20217922-21498353 gain,Global developmental delay,85.52%,Benign; nssv1605234,Chr15:20224750-20852202 gain,Omphalocele,50.08%,Benign; nssv1605387,Chr15:20249685-20851878 gain,Developmental delay AND/OR other significant developmental or morphological phenotypes,50.05%,Benign; nssv…	-,Chr15:20559779-21239221(GRCh37)x3,Benign,Aug 21, 2012,inclusion,62.05%;	-	-	-	A duplication of about 1.10 Mb in the 15q11.1q11.2 region was detected (copy number: 3). No patient records with similar CNVs were found in the DECIPHER and ClinVar databases. There are 2 gold-standard CNV records covering this region in the DGV database (gssvG12223, frequency: 14.36%; gssvG12224, frequency: 6.18%). This region contains 4 protein-coding genes. In summary, according to the ClinGen…	Benign
19S5253082	Female	dup(16q22.1q22.1,238.46K)	16	69976165	70214624	238459	1.6303	9.41e-06	3	16q22.1q22.1	chr16:69,976,165-70,214,624	gene:PDPR;CLEC18C;CLEC18A;MIR1972-1;PDXDC2P;MIR1972-2	-	-	score:-0.45;Gold_Standard_recordes:gssvG15173;other_database_recordes:esv2758652,esv2762188,dgv2998n100,dgv849e212,nsv428328,dgv3000n100	-	-	-,Chr16:70010419-70193031(GRCh37)x3,Benign,Dec 16, 2015,inclusion,76.58%;	-	-	-	A duplication of about 238.46Kb in the 16q22.1q22.1 region was detected (copy number: 3). No patient records with similar CNVs were found in the DECIPHER and ClinVar databases. There is 1 gold-standard CNV record (gssvG15173, frequency: 0.26%) covering this region in the DGV database. This region contains 3 protein-coding genes. In conclusion, according to the ClinGen CNV scoring system, the scor…	VUS
19S5253083	Male	dup(6p22.2p22.2,159.68K)	6	26674218	26833894	159676	1.34246	6.51e-05	3	6p22.2p22.2	chr6:26,674,218-26,833,894	gene:-	-	-	score:0;other_database_recordes:nsv471635,dgv5929n100,esv2763937,esv2759410	-	-	-	-	-	-	A duplication of about 159.68Kb in the 6p22.2p22.2 region was detected (copy number: 3). No patient records with similar CNVs were found in the DECIPHER and ClinVar databases. There are 4 normal records in DGV and local database. This region does not contain any known protein-coding genes or other important functional elements. In conclusion, according to the ClinGen CNV scoring system, the score…	VUS
19S5253083	Male	del(18q22.1q22.1,109.01K)	18	66009815	66118822	109007	0.524984	1.25e-07	1	18q22.1q22.1	chr18:66,009,815-66,118,822	gene:-	-	-	score:0;other_database_recordes:dgv3392n100,dgv1078n166,esv2758736,nsv458134,nsv577356,dgv1079n166,esv3642935,nsv438296	-	-	-	-	-	-	A deletion of about 109.01Kb in the 18q22.1q22.1 region was detected (copy number: 1). No patient records with similar CNVs were found in the DECIPHER and ClinVar databases. There are 8 normal records in DGV and local database. This region does not contain any known protein-coding genes or other important functional elements. In conclusion, according to the ClinGen CNV scoring system, the score w…	VUS
19S5253086	Female	del(2q13q13,206.36K)	2	110788295	110994654	206359	0.511908	1.83e-07	1	2q13q13	chr2:110,788,295-110,994,654	gene:MIR4267;LINC00116;MIR4436B2;MIR4436B1;MALL;NPHP1	NPHP1: entire gene(PMID:28347285; PMID:20434703; PMID:26477546; PMID:28002029; PMID:10620543; PMID:25401970; PMID:8852662; PMID:28509138; PMID:10839884; PMID:26037636; PMID:28041643; PMID:29654215; PMID:21658830; PMID:26359340; PMID:27491411), EX18-20(PMID:28002029), EX2-18(PMID:22743096), exon(PMID:16724659), EX5-20(PMID:25851290), unknown(PMID:9326933), chr2:110332157-111395737(PMID:28574513)	Patient:256399,Chr2:110841715-110980342 Deletion,138.63 kb,Unknown,Inherited from normal parent,inclusion,67.18%,nan; Patient:258102,Chr2:110833629-110983669 Deletion,150.04 kb,Unknown,Inherited from parent with similar phenotype to child,inclusion,72.71%,Abnormal anterior chamber morphology; Patient:260964,Chr2:110854722-110983669 Deletion,128.95 kb,Unknown,Inherited from normal parent,inclusion…	score:-0.45;Gold_Standard_recordes:gssvL65158,gssvL65160;other_database_recordes:esv2751812,dgv1163e212,esv3584010,nsv1003103,nsv582654,dgv4038n100,nsv1010477,dgv7000n54	Nephronophthisis 1 (NPH1)/2q13 duplication 2 ######in OMIM_BY,except for DECIPHER,2013-08-28,Heterozygous <4%/100%>	nssv579664,Chr2:110783236-110964737 loss,Developmental delay AND/OR other significant developmental or morphological phenotypes,85.50%,Benign; nssv13643897,Chr2:110824256-110983417 loss,Developmental delay AND/OR other significant developmental or morphological phenotypes,77.13%,Uncertain significance; nssv1610267,Chr2:110824257-110983418 loss,Abnormality of the cerebrum,77.13%,Pathogenic; nssv13…	nsv1067566,Chr2:110783236-110964737(GRCh37)x1,Benign,Aug 12, 2011,Overlap,85.50%; nsv2776386,Chr2:110824256-110983417(GRCh37)x1,conflicting data from submitters,-,inclusion,77.13%; nsv932071,Chr2:110824257-110983418(GRCh37)x0,Pathogenic,Dec 16, 2014,inclusion,77.13%; -,Chr2:110824957-110983703(GRCh37)xna,Pathogenic,Nov 01, 2018,inclusion,76.93%; nsv2777150,Chr2:110825177-110983417(GRCh37)x1,Uncer…	NPHP1, Congenital Hepatic Fibrosis Overview,Joubert Syndrome,Nephronophthisis	-	NPHP1(OMIM:609583,AR),(OMIM:266900,AR),(OMIM:256100,AR)	A deletion of about 206.36Kb in the 2q13q13 region was detected (copy number: 1). No patient records with similar CNVs were found in the DECIPHER and ClinVar databases. There are 2 gold standard CNV records covering this region in the DGV database (gssvL65158, frequency : 0.07%; gssvL65160, frequency: 0.13%). This region contains 8 protein-coding genes including NPHP1, of which the key genes and …	VUS
19S5253086	Female	dup(4q31.21q31.21,115.98K)	4	144776557	144892540	115983	1.39782	8.69e-08	3	4q31.21q31.21	chr4:144,776,557-144,892,540	gene:GYPE	-	-	score:0;other_database_recordes:esv2759288,esv3894047,dgv127e203,esv2752026,dgv189e55,nsv528303,dgv667n27,nsv1020719,nsv517006,nsv461664,nsv10584,nsv595607,nsv4097008,dgv5417n100,nsv1033785,esv2752030,dgv1876n166	-	-	-	-	-	-	A duplication of about 115.98Kb in the 4q31.21q31.21 region (copy number: 3) was detected. No patient records with similar CNVs were found in the DECIPHER and ClinVar databases. There are 17 normal records in DGV and local database. This region contains one protein-coding gene. In conclusion, according to the ClinGen CNV scoring system, a score of 0 is a variable of unknown clinical significance.…	VUS
19S5253086	Female	del(11q12.1q12.1,324.04K)	11	56065478	56389521	324043	0.52912	1.16e-08	1	11q12.1q12.1	chr11:56,065,478-56,389,521	gene:OR5M10;OR8J1;OR8U8;OR8U1;OR5R1;OR5M3;OR5M1;OR5M8;OR8K1;OR8K3;OR5M11;OR5M9	-	-	score:0;	-	-	-	-	-	-	A deletion of about 324.04Kb in the 11q12.1q12.1 region was detected (copy number: 1). No patient records with similar CNVs were found in the DECIPHER and ClinVar databases. No records of normal persons were found in the DGV and local databases. This region contains 13 protein-coding genes. In conclusion, according to the ClinGen CNV scoring system, a score of 0 is a variable of unknown clinical …	VUS
19S5253086	Female	dup(16p12.2p12.2,430.57K)	16	21437182	21867753	430571	1.37574	1.29e-05	3	16p12.2p12.2	chr16:21,437,182-21,867,753	gene:METTL9;RRN3P1;LOC100190986;OTOA;SLC7A5P2;LOC100271836;IGSF6	OTOA: entire gene(PMID:20808228)	-	score:-0.45;Gold_Standard_recordes:gssvG14363;other_database_recordes:esv34235,esv2758636,dgv2800n100,esv25717,nsv433438,nsv428322	16p11.2-p12.2 microduplication syndrome ###### when DECIPHER 70,2013-08-26 [5%/91%];16p11.2-p12.2 microdeletion syndrome <4%/82%>	nssv584916,Chr16:21483549-21851072 gain,Developmental delay AND/OR other significant developmental or morphological phenotypes,85.36%,Benign; nssv584916,Chr16:21494870-21862393 gain,Developmental delay AND/OR other significant developmental or morphological phenotypes,85.36%,Benign; nssv581781,Chr16:21507188-21745052 gain,Abnormal facial shape;Intellectual disability;Macroglossia,55.24%,Benign; n…	nsv498268,Chr16:21494870-21862393(GRCh37)x3,Benign,Nov 30, 2010,inclusion,85.36%; nsv533772,Chr16:21599687-21837551(GRCh37)x3,Benign,Oct 14, 2010,inclusion,55.24%;	OTOA, Hereditary Hearing Loss and Deafness Overview	-	OTOA(OMIM:607039,AR)	A duplication of about 430.57Kb in the 16p12.2p12.2 region (copy number: 3) was detected. No patient records with similar CNVs were found in the DECIPHER and ClinVar databases. There is 1 gold standard CNV record covering this region in the DGV database. (gssvG14363, frequency: 0.14%). This region contains 4 protein-coding genes including OTOA. The key genes and related diseases are detailed as f…	VUS
19S5253086	Female	del(22q11.21q11.21,2.60M)	22	19034663	21635978	2601315	0.511	0	1	22q11.21q11.21	chr22:19,034,663-21,635,978	gene:GSC2;P2RX6;RTN4R;DGCR8;TRMT2A;CLTCL1;HIRA;TBX1;MIR1286;THAP7;CLDN5;SERPIND1;BCRP2;LOC150185;GNB1L;SLC7A4;UFD1L;RIMBP3;C22orf29;DGCR2;LZTR1;MRPL40;TSSK2;SCARF2;P2RX6P;MED15;LOC400891;SLC25A1;CDC45;SEPT5-GP1BB;MIR185;ZNF74;SNAP29;LOC388849;GP1BB;LOC150197;COMT;MIR3618;MIR1306;TUBA3FP;DGCR6L;CRKL;TMEM191B;KLHL22;THAP7-AS1;PI4KAP1;C22orf39;MIR4761;DGCR11;PI4KA;POM121L4P;SEPT5;RANBP1;AIFM3;LOC284…	TBX1: entire gene(PMID:23918631; PMID:25516202; PMID:25205790; PMID:27484032; PMID:21497890; PMID:28035386; PMID:19597493; PMID:24826987; PMID:19137569), chr22:18,729,944-21,704,972(PMID:26884814), EX2-7(PMID:26036351), EX2(PMID:23828768), chr22:18984458-21431174(PMID:22825934) CDC45: EX5(PMID:27374770) GP1BB: EX1-2(PMID:21800012), entire gene(PMID:23566026) SNAP29: entire gene(PMID:22926078)	-	score:0;	Cat-eye syndrome (CES);inv dup(22) (q11.2) ######in OMIM_BY,except for DECIPHER,2013-08-28 <60%/100%>;22q11 deletion syndrome (Velocardiofacial / DiGeorge syndrome) [98%/92%];22q11 duplication syndrome <98%/92%>	nssv579957,Chr22:18627819-21440655 loss,Global developmental delay,92.49%,Pathogenic; nssv1495089,Chr22:18628019-21464119 loss,Developmental delay AND/OR other significant developmental or morphological phenotypes,93.39%,Pathogenic; nssv579958,Chr22:18628019-21505417 loss,Global developmental delay,94.98%,Pathogenic; nssv13644385,Chr22:18628132-21561468 loss,Global developmental delay,97.14%,Path…	score:0.30;101 P/LP recordes in clinvar nsv529810,Chr22:18627819-21440655(GRCh37)x1,Pathogenic,Aug 12, 2011,Overlap,92.49%; nsv869173,Chr22:18628019-21464119(GRCh37)x1,Pathogenic,Dec 02, 2011,Overlap,93.39%; nsv1067748,Chr22:18628019-21505417(GRCh37)x1,Pathogenic,Aug 12, 2011,Overlap,94.98%; nsv497937,Chr22:18628147-21440515(GRCh37)x1,Pathogenic,Sep 30, 2010,Overlap,92.49%; nsv995959,Chr22:186442…	CLTCL1, Congenital Insensitivity to Pain Overview LZTR1, Schwannomatosis SLC25A1, Congenital Myasthenic Syndromes TBX1, 22q11.2 Deletion Syndrome	22q11.2 deletion syndrome (Velocardiofacial/ DiGeorge syndrome), 192430/188400 , Autosomal dominant	TBX1(OMIM:217095,AD),(OMIM:187500,AD),(OMIM:192430,AD),(OMIM:188400,AD);COMT(OMIM:181500,AD);RTN4R(OMIM:181500,AD);SERPIND1(OMIM:612356,AD);LZTR1(OMIM:616564,AD),(OMIM:615670,AD);SLC25A1(OMIM:618197,AR),(OMIM:615182,AR);CDC45(OMIM:617063,AR);GP1BB(OMIM:231200,AR);TXNRD2(OMIM:617825,AR);SCARF2(OMIM:600920,AR);PI4KA(OMIM:616531,AR);SNAP29(OMIM:609528,AR);LZTR1(OMIM:605275,AR)	A deletion of about 2.60Mb in the 22q11.21q11.21 region was detected (copy number: 1). 101 patient records with CNVs of similar size were found in the ClinVar database. No normal records were found in the DGV and local databases. Similar to 22q11. 2 deletion syndrome (cardiofacial syndrome/Digeorge syndrome) (OMIM:192430) is related to the reported region and covers its key gene TBX1. 22q11.2 del…	Pathogenic
19S5253087	Female	dup(1p31.3p31.3,107.53K)	1	65906872	66014400	107528	1.4246	2.23e-08	3	1p31.3p31.3	chr1:65,906,872-66,014,400	gene:LEPR	-	-	score:0;other_database_recordes:nsv830081,nsv823109	-	nssv1609236,Chr1:65939484-66007500 gain,Developmental delay AND/OR other significant developmental or morphological phenotypes,63.25%,Benign;	-,Chr1:65924642-66031145(GRCh37)x4,Uncertain significance,Aug 01, 2018,Overlap,83.47%; nsv931327,Chr1:65939484-66007500(GRCh37)x3,Benign,Apr 30, 2011,inclusion,63.25%;	-	Omphalocele due to duplication of 1p31.3, 164750 , Autosomal dominant	LEPR(OMIM:614963,AR)	A duplication of about 107.53Kb in the 1p31.3p31.3 region (copy number: 3) was detected. No patient records with similar CNVs were found in the DECIPHER and ClinVar databases. There are 2 normal records in DGV and the local database. The reported region of bulge (OMIM:164750) is related, but it does not cover its key genes FOXD3, ALG6, ITGB3BP, PGM1, DLEU2L, KIAA1799, ROR1. This region contains 1…	VUS
19S5253087	Female	dup(3q26.1q26.1,414.78K)	3	163331459	163746238	414779	1.47221	1.52e-08	3	3q26.1q26.1	chr3:163,331,459-163,746,238	gene:-	-	-	score:0;other_database_recordes:esv2751982,nsv4105070,esv3893804	-	-	-	-	-	-	A duplication of about 414.78Kb in the 3q26.1q26.1 region was detected (copy number: 3). No patient records with similar CNVs were found in the DECIPHER and ClinVar databases. There are 3 normal records in DGV and local database. This region does not contain any known protein-coding genes or other important functional elements. In conclusion, according to the ClinGen CNV scoring system, the score…	VUS
19S5253087	Female	del(7p22.3p22.3,131.51K)	7	2173968	2305480	131512	0.548991	2.88e-08	1	7p22.3p22.3	chr7:2,173,968-2,305,480	gene:NUDT1;SNX8;MAD1L1;FTSJ2	-	Patient:402994,Chr7:2169252-2278273 Deletion,109.02 kb,Uncertain,Partial,overlap,79.31%,Unknown;	score:0;other_database_recordes:nsv1021310,nsv830886	-	nssv13654608,Chr7:2175164-2252495 loss,Developmental delay AND/OR other significant developmental or morphological phenotypes,58.80%,Uncertain significance;	nsv2775895,Chr7:2175164-2252495(GRCh37)x1,Uncertain significance,-,inclusion,58.80%;	-	-	MAD1L1(OMIM:176807,AD)	A deletion of about 131.51Kb in the 7p22.3p22.3 region was detected (copy number: 1). No patient records with similar CNVs were found in the DECIPHER and ClinVar databases. There are 2 normal records in DGV and the local database. This region Four protein-coding genes including MAD1L1 (intron11-5'UTR), among which the key genes and related diseases are detailed as follows: MAD1L1, Prostate Cancer…	VUS
19S5253087	Female	XO	23	1	155270560	155270559	0.5	0		Xp22.33q28		gene:MIR1911;TRPC5;AR;CSAG1;KIF4A;GAGE8;LOC158572;MIR1264;FRMD8P1;GEMIN8;PGAM4;TCEAL6;CSAG2;HAUS7;SLC38A5;PFKFB1;VBP1;SSX2B;ZNF630;MAGIX;MAGEA5;MIR384;NUDT11;MIR891A;MIR3202-1;DGKK;CASK;MIR545;SPANXA1;PASD1;RPGR;ARSH;SPANXE;LOC100133123;MIR767;FAM9B;RPL36A;MIR718;LOC286467;ARMCX4;GPR119;MAMLD1;DCAF12L1;STS;GPR34;MGC16121;GAB3;CENPVP1;RAB41;PAGE4;CT47A3;ZCCHC5;LOC100272228;LOC100132831;NDUFA1;ARL1…				Leri-Weill dyschondrostosis (LWD) - SHOX deletion [100%/0%];Leri-Weill dyschondrostosis (LWD) - SHOX deletion [100%/0%];Steroid sulphatase deficiency (STS) [100%/1%];Xp11.22-p11.23 Microduplication <100%/2%>;Xp11.22-linked intellectual disability [100%/0%];Kallman syndrome (KAL1) ######in OMIM_BY,except for DECIPHER,2013-08-28 [100%/6%];Lesch-Nyhan syndrome (LNS) ######in OMIM_BY,except for DECIP…						Chromosome X deletion (Xp22.33q28 region, about 155.27Mb in length) was detected. Deletion of this region is associated with monosomy X, known as Turner syndrome. Turner syndrome occurs in about 1 in 4000 newborn girls, but it occurs in about 1% to 2% of spontaneously aborted embryos. Before birth, the main manifestations are spontaneous abortion, embryo arrest, and some have neck cysts and syste…	Pathogenic
19S5253088	Male	dup(14q11.2q11.2,1.06M)	14	19372002	20432904	1060902	1.879	0	4	14q11.2q11.2	chr14:19,372,002-20,432,904	gene:OR4Q3;OR4K5;LOC642426;OR11H12;OR11H2;POTEM;OR4M1;POTEG;OR4N2;OR4K2;OR4K1	-	-	score:-1;Gold_Standard_recordes:gssvG10808;other_database_recordes:esv23873,esv3892461,nsv1048393,dgv1753n100,dgv33e203,esv33527,dgv3489n54,dgv1757n100,dgv1759n100,nsv9117,dgv1761n100,dgv1765n100,dgv1766n100	14q11.2 syndrome.CHROMOSOME 14q11-q22 DELETION SYNDROME ######in OMIM_BY,except for DECIPHER,2013-08-28 <2%/100%>	nssv13651163,Chr14:19188847-20427125 gain,Global developmental delay,99.46%,Benign; nssv1606892,Chr14:19273612-20425911 gain,Developmental delay AND/OR other significant developmental or morphological phenotypes,99.34%,Benign; nssv580836,Chr14:19323022-20180453 gain,Abnormality of the cerebrum;Global developmental delay,76.20%,Uncertain significance; nssv1606290,Chr14:19335738-20389721 gain,Devel…	nsv530768,Chr14:19323022-20180453(GRCh37)x3,Uncertain significance,Aug 11, 2011,Overlap,76.20%; nsv533480,Chr14:19376792-20414203(GRCh37)x3,Benign,Feb 06, 2013,inclusion,97.79%; nsv533644,Chr14:19554412-20409332(GRCh37)x3,Benign,Mar 08, 2011,inclusion,80.58%; nsv533588,Chr14:19689326-20420820(GRCh37)x3,Benign,Mar 08, 2011,inclusion,68.95%;	-	-	-	A duplication of about 1.06Mb in the 14q11.2q11.2 region was detected (copy number: 4). No patient records with similar CNVs were found in the DECIPHER and ClinVar databases. There is 1 gold-standard CNV record (gssvG10808, frequency: 4.13%) covering this region in the DGV database. This region contains 11 protein-coding genes. In summary, according to the ClinGen CNV scoring system, the score is…	Benign
19S5253091	Female	No Micro-deletion/duplication larger than 100K
19S5253093	Female	dup(3q27.3q27.3,173.75K)	3	186501045	186674792	173747	1.47555	9.93e-08	3	3q27.3q27.3	chr3:186,501,045-186,674,792	gene:MIR1248;SNORA81;ADIPOQ-AS1;RFC4;SNORA4;SNORD2;ADIPOQ;EIF4A2;SNORA63;ST6GAL1	-	-	score:0;other_database_recordes:nsv1012615,dgv1734n166,esv3893839,nsv1001111	-	-	-,Chr3:186493742-186672007(GRCh37)x3,Uncertain significance,Feb 23, 2018,Overlap,98.40%; -,Chr3:186493742-186672011(GRCh37)x3,Uncertain significance,Nov 29, 2017,Overlap,98.40%;	-	-	-	A duplication of about 173.75Kb in the 3q27.3q27.3 region was detected (copy number: 3). No patient records with similar CNVs were found in the DECIPHER and ClinVar databases. There are 4 normal records in DGV and local database. This region contains 4 protein-coding genes. In conclusion, according to the ClinGen CNV scoring system, a score of 0 is a variable of unknown clinical significance. It …	VUS
19S5253093	Female	dup(5q23.1q23.1,503.78K)	5	119921743	120425521	503778	1.50629	1.11e-08	3	5q23.1q23.1	chr5:119,921,743-120,425,521	gene:PRR16	-	-	score:0;	5q21.1-q31.2 deletion syndrome ######in OMIM_BY,except for DECIPHER,2013-08-28 <1%/100%>	-	-	-	-	-	A duplication of about 503.78Kb in the 5q23.1q23.1 region was detected (copy number: 3). No patient records with similar CNVs were found in the DECIPHER and ClinVar databases. No records of normal persons were found in the DGV and local databases. This region contains one protein-coding gene. In conclusion, according to the ClinGen CNV scoring system, a score of 0 is a variable of unknown clinica…	VUS
19S5253093	Female	dup(6q22.31q22.31,170.73K)	6	118881745	119052470	170725	1.43228	2.42e-08	3	6q22.31q22.31	chr6:118,881,745-119,052,470	gene:CEP85L	-	Patient:289613,Chr6:118889951-118989529 Duplication,99.58 kb,Likely benign,Unknown,inclusion,58.33%,Intellectual disability, Nasal speech; Patient:356283,Chr6:118871301-118985959 Duplication,114.66 kb,Uncertain,Uncertain,overlap,61.04%,Unknown;	score:-0.3;Gold_Standard_recordes:gssvG33073;other_database_recordes:nsv1020463,esv3890931,dgv10918n54,nsv1161446,nsv4142887,esv3610520	-	-	-	-	-	-	A duplication of about 170.73Kb in the 6q22.31q22.31 region was detected (copy number: 3). No patient records with similar CNVs were found in the DECIPHER and ClinVar databases. There is 1 gold-standard CNV record (gssvG33073, frequency: 0.04%) covering this region in the DGV database. This region contains 2 protein-coding genes. In summary, according to the ClinGen CNV scoring system, the score …	VUS
19S5253093	Female	dup(7p12.3p12.3,536.47K)	7	47716174	48252643	536469	1.47716	3.43e-08	3	7p12.3p12.3	chr7:47,716,174-48,252,643	gene:ABCA13;C7orf57;PKD1L1;SUN3;HUS1;C7orf69;UPP1;LINC00525	-	-	score:0;	-	nssv581261,Chr7:47843159-48156272 gain,Developmental delay AND/OR other significant developmental or morphological phenotypes,58.37%,Uncertain significance; nssv581261,Chr7:47849282-48162394 gain,Developmental delay AND/OR other significant developmental or morphological phenotypes,58.37%,Uncertain significance; nssv581261,Chr7:47882757-48195869 gain,Developmental delay AND/OR other significant d…	nsv532120,Chr7:47882757-48195869(GRCh37)x3,Uncertain significance,Aug 12, 2011,inclusion,58.37%;	-	-	PKD1L1(OMIM:617205,AR)	A duplication of about 536.47Kb was detected in the 7p12.3p12.3 region (copy number: 3). No patient records with similar CNVs were found in the DECIPHER and ClinVar databases. No normal records were found in the DGV and local databases. This region contains 6 protein-coding genes including PKD1L1, among which the key genes and related diseases are detailed as follows: PKD1L1, Visceral Ectopic Typ…	VUS	VUS_contain_452 CHD genes(PKD1L1,dup)
19S5253093	Female	dup(9p12p11.2,1.98M)	9	42114470	44094541	1980071	1.585	0	3	9p12p11.2	chr9:42,114,470-44,094,541	gene:FOXD4L2;LOC286297;FAM95B1;ANKRD20A3;FAM75A6;CNTNAP3B;LOC642929;AQP7P3;FOXD4L4;ANKRD20A2	-	Patient:284798,Chr9:42719063-44029494 Duplication,1.31 Mb,Uncertain,Uncertain,inclusion,66.18%,Maternally inherited, constitutive in mother; Patient:290210,Chr9:42676560-43757765 Duplication,1.08 Mb,Uncertain,Unknown,inclusion,54.60%,Intellectual disability, Microcephaly, Psychotic episodes; Patient:331285,Chr9:42676560-43757765 Duplication,1.08 Mb,Likely pathogenic,Unknown,inclusion,54.60%,Intel…	score:0;other_database_recordes:dgv7545n100,dgv7548n100,dgv7549n100,dgv7551n100,dgv7552n100,nsv1029007,dgv7554n100	-	-	-	-	-	-	A duplication of about 1.98Mb in the 9p12p11.2 region was detected (copy number: 3). No patient records with similar CNVs were found in the DECIPHER and ClinVar databases. There are 7 normal records in DGV and local database. This region contains 5 protein-coding genes. In conclusion, according to the ClinGen CNV scoring system, a score of 0 is a variable of unknown clinical significance. It is r…	VUS
19S5253093	Female	dup(Xq27.2q27.2,318.63K)	23	140777701	141096328	318627	1.44914	1.75e-07	3	Xq27.2q27.2	chrX:140,777,701-141,096,328	gene:SPANXD;MAGEC1;MAGEC3;SPANXE	-	Patient:249247,ChrX:140789341-140996724 Duplication,207.38 kb,Unknown,Inherited from normal parent,inclusion,65.09%,nan; Patient:280010,ChrX:140798447-141086165 Duplication,287.72 kb,Unknown,Maternally inherited, constitutive in mother,inclusion,90.30%,Autistic behavior; Patient:337011,ChrX:140789341-140996783 Duplication,207.44 kb,Unknown,Unknown,inclusion,65.10%,nan;	score:0;other_database_recordes:nsv4047076	Growth hormone deficiency,Mental retardation X-linked growth horm. Def (MRGH) ######in OMIM_BY,except for DECIPHER,2013-08-28 [1%/100%]	nssv13639359,ChrX:140803917-140983762 gain,Global developmental delay,56.44%,Uncertain significance;	-,ChrX:140809187-141079768(GRCh37)x3,Likely benign,Sep 27, 2017,inclusion,84.92%;	-	-	-	A duplication of about 318.63Kb in the Xq27.2q27.2 region was detected (copy number: 3). No patient records with similar CNVs were found in the DECIPHER and ClinVar databases. One normal person was recorded in DGV and local database. This region contains 4 protein-coding genes. In conclusion, according to the ClinGen CNV scoring system, a score of 0 is a variable of unknown clinical significance.…	VUS
19S5253094	Male	No Micro-deletion/duplication larger than 100K
19S5253095	Male	dup(2p12p12,1.22M)	2	78666944	79891585	1224641	2.005	0	4	2p12p12	chr2:78,666,944-79,891,585	gene:REG1B;MIR4264;REG1P;REG1A;CTNNA2;REG3A;REG3G	-	Patient:253893,Chr2:78574987-79642787 Duplication,1.07 Mb,Unknown,Inherited from normal parent,overlap,79.68%,Intellectual disability; Patient:268255,Chr2:78869069-79519952 Duplication,650.88 kb,Unknown,Unknown,inclusion,53.15%,EEG abnormality, Intellectual disability; Patient:287823,Chr2:78914816-80052374 Duplication,1.14 Mb,Likely pathogenic,Maternally inherited, constitutive in mother,overlap,…	score:0;other_database_recordes:nsv522260,nsv4519874	-	-	-	-	-	CTNNA2(OMIM:618174,AR)	A duplication of about 1.22Mb in the 2p12p12 region (copy number: 4) was detected. No patient records with similar CNVs were found in the DECIPHER and ClinVar databases. There were 2 normal records in the DGV and local databases. This region contains CTNNA2 (5 5 protein-coding genes including 'UTR-intron2), of which the key genes and related diseases are detailed as follows: CTNNA2, complex corti…	VUS
19S5253095	Male	dup(14q23.2q23.2,163.07K)	14	62630927	62793996	163069	1.46907	3.6e-07	3	14q23.2q23.2	chr14:62,630,927-62,793,996	gene:-	-	-	score:0;other_database_recordes:dgv403e214,nsv4228139,esv3892553	-	nssv13641437,Chr14:62665235-62783583 gain,Developmental delay AND/OR other significant developmental or morphological phenotypes,72.58%,Uncertain significance;	-	-	-	-	A duplication of about 163.07Kb in the 14q23.2q23.2 region was detected (copy number: 3). No patient records with similar CNVs were found in the DECIPHER and ClinVar databases. There are 3 normal records in DGV and local database. This region does not contain any known protein-coding genes or other important functional elements. In conclusion, according to the ClinGen CNV scoring system, the scor…	VUS
19S5253095	Male	dup(Xp11.23p11.23,124.31K)	23	47871701	47996008	124307	1.80418	2.28e-07	2	Xp11.23p11.23	chrX:47,871,701-47,996,008	gene:SPACA5;SPACA5B;ZNF630;SSX6	-	-	score:-1;Gold_Standard_recordes:gssvG40895;other_database_recordes:esv2758866,dgv17n29,nsv471601,nsv4038102,esv2752324,esv25781,esv32909,dgv2286e212,dgv37n14,nsv4047476,nsv442804,nsv517350,esv34308	-	nssv13647168,ChrX:47908872-48000231 gain,Autism,70.10%,Uncertain significance;	-	-	Chromosome Xp11.23-p11.22 duplication syndrome, 300801 , X-linked dominant	-	A duplication of about 124.31Kb in the Xp11.23p11.23 region was detected (copy number: 2). No patient records with similar CNVs were found in the DECIPHER and ClinVar databases. There is one gold-standard CNV record (gssvG40895, frequency: 1.12%) covering this region in the DGV database. Related to the reported region of Xp11.23-p11.22 duplication syndrome (OMIM:300801), this region contains 3 pr…	Benign
19S5253099	Female	dup(2p22.1p22.1,127.44K)	2	39380436	39507875	127439	1.36858	4.49e-06	3	2p22.1p22.1	chr2:39,380,436-39,507,875	gene:CDKL4;MAP4K3	-	-	score:0;other_database_recordes:dgv6792n54	-	-	-	-	-	-	A duplication of about 127.44Kb in the 2p22.1p22.1 region was detected (copy number: 3). No patient records with similar CNVs were found in the DECIPHER and ClinVar databases. One normal person was recorded in DGV and local database. This region contains 2 protein-coding genes. In conclusion, according to the ClinGen CNV scoring system, a score of 0 is a variable of unknown clinical significance.…	VUS
19S5253099	Female	T13	13	1	115169878	115169877	1.5	0		13p13q34		gene:TFDP1;LINC00421;DIAPH3;LINC00462;MRP63;UBL3;GPC6;KDELC1;LINC00443;WASF3;DOCK9;LINC00284;MIR320D1;WDFY2;TPTE2P5;ABCC4;PROSER1;LINC00547;UGGT2;HSPH1;RCBTB1;LINC00551;LINC00330;UTP14C;FLT3;DZIP1;MIR2681;MED4;KIAA0226L;USPL1;CCNA1;LINC00347;RAB20;TMTC4;ING1;N6AMT2;LINC00331;FARP1;EPSTI1;LHFP;MIR4500HG;FRY;ALG5;RNF17;LINC00457;MTRF1;CUL4A;NUPL1;LINC00460;LOC440131;SLC25A15;ADPRHL1;CLDN10-AS1;RGCC…				Brachydactyly ######in OMIM_BY,except for DECIPHER,2013-08-28 [100%/4%];Holoprosencephaly 5 (HPE5) <100%/2%>						Chromosome 13 duplication (13p13q34 region, about 115.17Mb long) was detected. The duplication of this region is related to trisomy 13 syndrome. The incidence of trisomy 13 syndrome is about 1/22,700. Most cases have miscarriage before birth. Other manifestations include growth retardation, facial deformities (strabismus, cleft lip, cleft palate, anophthalmia, low ear, micrognathia, etc.), congen…	Pathogenic
19S5253099	Female	del(18q22.3q23,5.12M)	18	72732135	77855521	5123386	0.93	0	2	18q22.3q23	chr18:72,732,135-77,855,521	gene:CTDP1;MBP;ZNF516;NFATC1;RBFA;TSHZ1;ZADH2;KCNG2;ZNF407;C18orf62;ATP9B;GALR1;HSBP1L1;TXNL4A;LOC284276;PQLC1;LOC100131655;LOC339298;ZNF236;SALL3	TSHZ1: entire gene(PMID:22152683, Aural atresia, congenital) TXNL4A: entire gene(PMID:25434003, Burn-Mckeown syndrome), EX3(PMID:25434003, Burn-Mckeown syndrome), Promoter(PMID:25434003, Burn-Mckeown syndrome)	-	score:0;	Chromosome 18q deletion syndrome ######in OMIM_BY,except for DECIPHER,2013-08-28 [95%/92%]	nssv577661,Chr18:71874444-77111148 loss,Abnormality of the ear;Global developmental delay;Rocker bottom foot;Short stature,85.47%,Pathogenic; nssv582686,Chr18:72476415-76111023 loss,Global developmental delay,65.95%,Pathogenic; nssv13642828,Chr18:72942828-78016181 loss,Global developmental delay,95.89%,Pathogenic; nssv3396845,Chr18:73104653-76111023 loss,Developmental delay AND/OR other significa…	score:0.30;9 P/LP recordes in clinvar nsv532573,Chr18:71874444-77111148(GRCh37)x1,Pathogenic,Aug 12, 2011,Overlap,85.47%; nsv534119,Chr18:73136006-77982126(GRCh37)x1,Pathogenic,Jan 30, 2010,Overlap,92.12%; -,Chr18:73158604-78015180(GRCh37)x1,Pathogenic,Apr 19, 2018,Overlap,91.68%; -,Chr18:73214538-78014123(GRCh37)x1,Pathogenic,Mar 01, 2018,Overlap,90.58%; -,Chr18:73528968-78015180(GRCh37)x1,Patho…	CTDP1, Congenital Cataracts, Facial Dysmorphism, and Neuropathy TXNL4A, Burn-McKeown Syndrome	Chromosome 18q deletion syndrome, 601808 , Autosomal dominant	TSHZ1(OMIM:607842,AD);CTDP1(OMIM:604168,AR);TXNL4A(OMIM:608572,AR)	A chimeric deletion of about 5.12Mb in the 18q22.3q23 region was detected (chimeric ratio: 14%). Nine patient records with CNVs of similar size were found in the ClinVar database. No normal records were found in the DGV and local databases. 18q deletion syndrome (OMIM:601808) is related to the reported region and covers its key gene TSHZ1. 18q deletion syndrome is a disease with a highly diverse …	VUS	VUS_contain_452 CHD genes(CTDP1:NFATC1,del)
19S5253102	Male	dup(5p15.1p15.1,133.56K)	5	17506699	17640263	133564	1.31717	4.9e-06	3	5p15.1p15.1	chr5:17,506,699-17,640,263	gene:-	-	-	score:-1;Gold_Standard_recordes:gssvG29442;other_database_recordes:nsv428464,esv2759328,nsv461989,nsv597330,esv2760941,nsv516462,esv22107,nsv10674,nsv522154	-	-	-,Chr5:17500149-17633383(GRCh37)x3,Benign,Sep 25, 2012,Overlap,94.85%;	-	-	-	A duplication of about 133.56Kb in the 5p15.1p15.1 region (copy number: 3) was detected. No patient records with similar CNVs were found in the DECIPHER and ClinVar databases. There is one gold-standard CNV record (gssvG29442, frequency: 3.69%) covering this region in the DGV database. This region does not contain any known protein-coding genes or other important functional elements. In summary, …	Benign
19S5253102	Male	dup(8p22p22,1.34M)	8	17165015	18506393	1341378	1.446	0	3	8p22p22	chr8:17,165,015-18,506,393	gene:FGL1;PCM1;MTUS1;NAT2;SLC7A2;MTMR7;PSD3;ASAH1;PDGFRL;NAT1	-	Patient:268599,Chr8:17246538-18165044 Duplication,918.51 kb,Unknown,Inherited from normal parent,inclusion,68.47%,Atrial septal defect, Autism, Ectopia lentis, Intellectual disability, Vesicoureteral reflux;	score:0;	-	-	-,Chr8:17575940-18443131(GRCh37)x3,Uncertain significance,Jun 20, 2018,inclusion,64.65%;	ASAH1, ASAH1-Related Disorders	-	PDGFRL(OMIM:114500,AD),(OMIM:114550,AD);ASAH1(OMIM:159950,AR),(OMIM:228000,AR)	A duplication of about 1.34Mb in the 8p22p22 region was detected (copy number: 3). No patient records with similar CNVs were found in the DECIPHER and ClinVar databases. No normal records were found in the DGV and local databases. This region contains PDGFRL, ASAH1 in There are 11 protein-coding genes in the group, and the details of key genes and related diseases are as follows: PDGFRL, Colorect…	VUS
19S5253106	Male	dup(1q21.2q21.2,1.27M)	1	148511358	149779357	1267999	1.821	0	4	1q21.2q21.2	chr1:148,511,358-149,779,357	gene:FCGR1C;PPIAL4E;PPIAL4B;PPIAL4F;PPIAL4A;FAM91A2;LOC728855;LOC388692;HIST2H2BF;FCGR1A;NBPF15;NBPF16;PPIAL4C;LOC645166;PPIAL4D	-	score:0.2;2 LP/P recordes in decipher Patient:282551,Chr1:148625214-149748048 Duplication,1.12 Mb,Likely pathogenic,De novo constitutive,inclusion,88.55%,2-3 toe syndactyly, Abnormality of the helix, Aplasia cutis congenita over the scalp vertex, Attention deficit hyperactivity disorder, Clinodactyly of the 3rd finger, Downturned corners of mouth, Facial asymmetry, Flat occiput, Gait ataxia, Glob…	score:-0.3;Gold_Standard_recordes:gssvG1746;other_database_recordes:esv2758968,nsv428235,esv2750807,dgv4e203,dgv344n100,dgv345n100,esv33539	1q21.2 deletion(clinical signifi ######in OMIM_BY,except for DECIPHER,2013-08-28 <38%/100%>;1q21.2 duplication (clinical sig ######in OMIM_BY,except for DECIPHER,2013-08-28 [38%/100%]	nssv1607546,Chr1:148530423-149778729 gain,Developmental delay AND/OR other significant developmental or morphological phenotypes,98.45%,Benign; nssv1605335,Chr1:148530423-149875819 gain,Increased nuchal translucency,98.50%,Benign; nssv1606713,Chr1:148545275-149232621 gain,Developmental delay AND/OR other significant developmental or morphological phenotypes,54.21%,Benign; nssv1606873,Chr1:1485452…	nsv931256,Chr1:148832327-149576317(GRCh37)x3,Benign,Apr 30, 2011,inclusion,58.67%; nsv533379,Chr1:148867581-149699396(GRCh37)x3,Benign/Likely benign,Sep 21, 2012,inclusion,65.60%;	-	-	-	A duplication of about 1.27Mb in the 1q21.2q21.2 region (copy number: 4) was detected. Two patient records with CNVs of similar size were found in the DECIPHER database. There is 1 gold-standard CNV record (gssvG1746, frequency: 0.08%) covering this region in the DGV database. This region contains 9 protein-coding genes. In summary, according to the ClinGen CNV scoring system, the score was -0.1,…	VUS
19S5253106	Male	del(2q32.3q32.3,110.37K)	2	195706305	195816673	110368	0.551213	1.51e-07	1	2q32.3q32.3	chr2:195,706,305-195,816,673	gene:-	-	-	score:0;other_database_recordes:nsv4075427,esv3893529	Synpolydactyly (SPD1) ######in OMIM_BY,except for DECIPHER,2013-08-28 [0%/100%]	-	-	-	-	-	A deletion of about 110.37Kb in the 2q32.3q32.3 region was detected (copy number: 1). No patient records with similar CNVs were found in the DECIPHER and ClinVar databases. There are 2 normal records in DGV and local database. This region does not contain any known protein-coding genes or other important functional elements. In conclusion, according to the ClinGen CNV scoring system, the score wa…	VUS
19S5253106	Male	del(8q21.3q21.3,473.94K)	8	89517702	89991643	473941	0.523598	7.64e-08	1	8q21.3q21.3	chr8:89,517,702-89,991,643	gene:-	-	Patient:366565,Chr8:89558563-89832309 Deletion,273.75 kb,Uncertain,Unknown,inclusion,57.76%,Schizophrenia;	score:0;other_database_recordes:nsv4526036	-	nssv13653111,Chr8:89614666-89950670 loss,Global developmental delay,70.90%,Likely benign; nssv13653111,Chr8:89683782-90019786 loss,Global developmental delay,64.96%,Likely benign; nssv13641132,Chr8:89705147-90016893 loss,Abnormal mitral valve morphology;Bacterial endocarditis;Cleft palate;Complete atrioventricular canal defect;Seizures;Subvalvular aortic stenosis,60.45%,Uncertain significance; ns…	-	-	-	-	A deletion of about 473.94Kb in the 8q21.3q21.3 region was detected (copy number: 1). No patient records with similar CNVs were found in the DECIPHER and ClinVar databases. One normal person was recorded in DGV and local database. This region does not contain any known protein-coding genes or other important functional elements. In conclusion, according to the ClinGen CNV scoring system, the scor…	VUS
19S5253106	Male	dup(Xp22.31p22.31,192.04K)	23	6452000	6644041	192041	1.88041	6.29e-08	2	Xp22.31p22.31	chrX:6,452,000-6,644,041	gene:VCX3A	-	Patient:249205,ChrX:6488721-6628323 Duplication,139.60 kb,Unknown,De novo constitutive,inclusion,72.69%,Intellectual disability; Patient:266496,ChrX:6457403-6657751 Duplication,200.35 kb,Unknown,Inherited from normal parent,overlap,97.19%,nan;	score:0;other_database_recordes:esv2422345,esv2422493,dgv265e55,esv2758857,dgv2201e212,dgv2202e212,esv3576734,dgv73n64,esv2752331	Steroid sulphatase deficiency (STS) <11%/98%>;Infantile spasm syndrome, X-linked (ISSX) ######in OMIM_BY,except for DECIPHER,2013-08-28,Heterozygous [0%/100%]	nssv1609752,ChrX:6452689-6592470 gain,Developmental delay AND/OR other significant developmental or morphological phenotypes,72.79%,Benign; nssv13650525,ChrX:6453036-6570937 gain,Developmental delay AND/OR other significant developmental or morphological phenotypes,61.39%,Benign; nssv13642843,ChrX:6453036-6653705 gain,Developmental delay AND/OR other significant developmental or morphological phe…	-,ChrX:6446825-6629802(GRCh37)x3,Benign,Sep 25, 2010,Overlap,92.59%; -,ChrX:6447911-6591548(GRCh37)x2,Benign,Aug 13, 2013,Overlap,72.67%; nsv931700,ChrX:6452689-6592470(GRCh37)x3,Benign,Apr 30, 2011,inclusion,72.79%; nsv2776781,ChrX:6453036-6570937(GRCh37)x3,Benign,-,inclusion,61.39%; nsv2777721,ChrX:6453036-6653705(GRCh37)x3,Benign,-,Overlap,99.46%; -,ChrX:6454813-6591161(GRCh37)x2,Benign,Jan 11…	-	-	-	A duplication of about 192.04Kb in the Xp22.31p22.31 region was detected (copy number: 2). No patient records with similar CNVs were found in the DECIPHER and ClinVar databases. There are 9 normal records in DGV and local database. This region contains one protein-coding gene. In summary, according to the ClinGen CNV scoring system, the score is ≤-0.99 points, which is a benign variant.	Benign
20S2200089	Female	del(22q11.21q11.21,1.58M)	22	18753368	20329407	1576039	0.51	0	1	22q11.21q11.21	chr22:18,753,368-20,329,407	gene:TBX1;LOC150185;DGCR9;DGCR14;DGCR8;ZDHHC8;RTN4R;MIR1286;CLTCL1;COMT;DGCR10;DGCR6L;UFD1L;MRPL40;MIR4761;DGCR11;TXNRD2;TSSK2;DGCR5;MIR1306;SEPT5-GP1BB;C22orf39;DGCR2;C22orf25;GNB1L;PRODH;CDC45;GSC2;TRMT2A;SEPT5;DGCR6;GP1BB;CLDN5;MIR185;HIRA;SLC25A1;C22orf29;LOC150197;LOC388849;GGT3P;MIR3618;LOC729444;RANBP1;ARVCF;LOC284865	PRODH: entire gene(PMID:28851938; PMID:28202261; PMID:12217952; PMID:21448237) TBX1: entire gene(PMID:23918631, Velocardiofacial syndrome; PMID:25516202; PMID:25205790; PMID:27484032, Digeorge syndrome; PMID:21497890, Digeorge syndrome; PMID:28035386, Tetralogy of Fallot; PMID:19597493, Tetralogy of Fallot; PMID:24826987, Lung atresia; PMID:19137569), chr22:18,729,944-21,704,972(PMID:26884814, Di…	-	score:0;	Cat-eye syndrome (CES);inv dup(22) (q11.2) ######in OMIM_BY,except for DECIPHER,2013-08-28 <36%/100%>;22q11 deletion syndrome (Velocardiofacial / DiGeorge syndrome) [54%/83%];22q11 duplication syndrome <54%/83%>	nssv582964,Chr22:18691704-19835417 loss,Developmental delay AND/OR other significant developmental or morphological phenotypes,68.66%,Uncertain significance; nssv583054,Chr22:18706001-20311763 loss,Craniosynostosis,98.88%,Pathogenic; nssv583054,Chr22:18718488-20324240 loss,Craniosynostosis,99.67%,Pathogenic; nssv579990,Chr22:18874456-20306317 loss,Developmental delay AND/OR other significant deve…	score:0.30;15 P/LP recordes in clinvar -,Chr22:18650746-19743640(GRCh37)x1,Benign,Mar 13, 2013,Overlap,62.83%; nsv533893,Chr22:18706001-20311763(GRCh37)x1,Pathogenic,Dec 22, 2010,Overlap,98.88%; nsv529828,Chr22:18874456-20306317(GRCh37)x1,Pathogenic,Aug 12, 2011,inclusion,90.85%; -,Chr22:18889490-20312668(GRCh37)x1,Pathogenic,Sep 25, 2013,inclusion,90.30%; nsv529829,Chr22:18890271-20328113(GRCh37…	CLTCL1, Congenital Insensitivity to Pain Overview SLC25A1, Congenital Myasthenic Syndromes TBX1, 22q11.2 Deletion Syndrome	22q11.2 deletion syndrome (Velocardiofacial/ DiGeorge syndrome), 192430/188400 , Autosomal dominant	PRODH(OMIM:600850,AD);TBX1(OMIM:217095,AD),(OMIM:187500,AD),(OMIM:192430,AD),(OMIM:188400,AD);COMT(OMIM:181500,AD);RTN4R(OMIM:181500,AD);PRODH(OMIM:239500,AR);SLC25A1(OMIM:618197,AR),(OMIM:615182,AR);CDC45(OMIM:617063,AR);GP1BB(OMIM:231200,AR);TXNRD2(OMIM:617825,AR)	A deletion of about 1.58Mb in the 22q11.21q11.21 region was detected (copy number: 1). 15 patient records with CNVs of similar size were found in the ClinVar database. No normal records were found in the DGV and local databases. Similar to 22q11. 2 deletion syndrome (cardiofacial syndrome/Digeorge syndrome) (OMIM:192430) is related to the reported region and covers its key gene TBX1. 22q11.2 dele…	Pathogenic
20S2200089	Female	dup(Xq27.1q27.2,594.20K)	23	140098353	140692549	594196	1.42243	2.16e-06	3	Xq27.1q27.2	chrX:140,098,353-140,692,549	gene:SPANXA2;SPANXA1;LDOC1;SPANXC;SPANXA2-OT1	-	Patient:280661,ChrX:140353091-140693366 Duplication,340.28 kb,Unknown,Maternally inherited, constitutive in mother,overlap,57.13%,Autism; Patient:326944,ChrX:140353121-140738444 Duplication,385.32 kb,Uncertain,Partial,overlap,57.12%,Maternally inherited, constitutive in mother; Patient:400943,ChrX:140221422-140555454 Duplication,334.03 kb,Likely pathogenic,Paternally inherited, constitutive in fa…	score:0;other_database_recordes:esv2758896	Growth hormone deficiency,Mental retardation X-linked growth horm. Def (MRGH) ######in OMIM_BY,except for DECIPHER,2013-08-28 [3%/100%]	nssv1604208,ChrX:140012428-140566056 gain,Developmental delay AND/OR other significant developmental or morphological phenotypes,78.71%,Likely benign; nssv13641468,ChrX:140068937-140427887 gain,Developmental delay AND/OR other significant developmental or morphological phenotypes,55.46%,Uncertain significance; nssv3395383,ChrX:140079710-140647150 gain,Global developmental delay,92.36%,Uncertain s…	-,ChrX:140063295-140704437(GRCh37)x3,Benign,Jun 06, 2016,inclusion在内,92.68%; nsv996196,ChrX:140079710-140647150(GRCh37)x2,Uncertain significance,Mar 18, 2014,Overlap,92.36%; nsv2772763,ChrX:140079710-140666276(GRCh37)x2,Uncertain significance,Nov 11, 2014,Overlap,95.58%; nsv2778297,ChrX:140122314-140783042(GRCh37)x4,Uncertain significance,Aug 10, 2015,Overlap,95.97%; nsv916844,ChrX:140184762-1407…	-	46XX sex reversal 3, 300833 , X-linked dominant; Hypertrichosis, congenital generalized, 307150 , X-linked dominant	-	A duplication of about 594.20Kb in the Xq27.1q27.2 region was detected (copy number: 3). No patient records with similar CNVs were found in the DECIPHER and ClinVar databases. One normal person was recorded in DGV and local database. It is related to the reporter region of 46,XX sex inversion type 3 (OMIM:300833), but does not cover its key gene SOX3; it is related to the reporter region of conge…	VUS
20S2200090	Female	No Micro-deletion/duplication larger than 100K
20S2200092	Male	del(3q26.32q26.32,269.44K)	3	175836810	176106245	269435	0.537049	7.04e-08	1	3q26.32q26.32	chr3:175,836,810-176,106,245	gene:-	-	-	score:0;other_database_recordes:esv2664086	-	-	-	-	-	-	A deletion of about 269.44Kb in the 3q26.32q26.32 region was detected (copy number: 1). No patient records with similar CNVs were found in the DECIPHER and ClinVar databases. One normal person was recorded in DGV and local database. This region does not contain any known protein-coding genes or other important functional elements. In conclusion, according to the ClinGen CNV scoring system, the sc…	VUS
20S2200092	Male	dup(15q21.1q21.1,484.58K)	15	46216302	46700885	484583	1.46391	6.76e-08	3	15q21.1q21.1	chr15:46,216,302-46,700,885	gene:-	-	-	score:0;other_database_recordes:esv3892684,nsv4235152	-	-	-	-	-	-	A duplication of about 484.58Kb in the 15q21.1q21.1 region was detected (copy number: 3). No patient records with similar CNVs were found in the DECIPHER and ClinVar databases. There are 2 normal records in DGV and local database. This region does not contain any known protein-coding genes or other important functional elements. In conclusion, according to the ClinGen CNV scoring system, the scor…	VUS
20S2200093	Male	No Micro-deletion/duplication larger than 100K
20B10556858	Male	No Micro-deletion/duplication larger than 100K
20B10556859	Female	No Micro-deletion/duplication larger than 100K
20S10556850	Female	dup(4q12q12,191.20K)	4	57865499	58056701	191202	1.45153	1.59e-08	3	4q12q12	chr4:57,865,499-58,056,701	gene:POLR2B;IGFBP7;LOC255130	-	-	score:0;other_database_recordes:nsv4092689	-	nssv13656093,Chr4:57915534-58084629 gain,Developmental delay AND/OR other significant developmental or morphological phenotypes,73.83%,Benign;	-,Chr4:57859592-58005459(GRCh37)x3,Benign,Apr 09, 2013,Overlap,73.20%; nsv2776377,Chr4:57915534-58084629(GRCh37)x3,Benign,-,Overlap,73.83%;	-	-	IGFBP7(OMIM:614224,AR)	A duplication of about 191.20Kb in the 4q12q12 region (copy number: 3) was detected. No patient records with similar CNVs were found in the DECIPHER and ClinVar databases. There was 1 normal person record in DGV and the local database. This region includes IGFBP7 The 2 protein-coding genes of , of which the key genes and related diseases are detailed as follows: IGFBP7, large retinal aneurysm wit…	VUS	VUS_contain_452 CHD genes(IGFBP7,dup)
20S10556850	Female	del(13q32.3q32.3,184.74K)	13	100888465	101073200	184735	0.526001	2.51e-08	1	13q32.3q32.3	chr13:100,888,465-101,073,200	gene:PCCA	PCCA: EX17-19(PMID:18790721,Propionic acidemia), EX13-14(PMID:19157943,Propionic acidemia), EX17-18(PMID:19157943,Propionic acidemia), EX15-19(PMID:19157943, Propionic acidemia)	-	score:0;other_database_recordes:nsv4229878,nsv1037571	Holoprosencephaly 5 (HPE5) [7%/100%]	-	-,Chr13:100909075-101043671(GRCh37)x1,Uncertain significance,Mar 30, 2018,inclusion,72.86%; -,Chr13:100934274-101067851(GRCh37)x1,Pathogenic,Sep 11, 2018,inclusion,72.31%; -,Chr13:100934274-101069066(GRCh37)x1,Pathogenic,May 29, 2018,inclusion,72.97%; -,Chr13:100955214-101068723(GRCh37)x1,Uncertain significance,Feb 16, 2019,inclusion,61.44%;	PCCA, Propionic Acidemia	Microcoria, congenital, 156600 , Autosomal dominant	PCCA(OMIM:606054,AR)	A deletion of about 184.74Kb in the 13q32.3q32.3 region was detected (copy number: 1). No patient records with similar CNVs were found in the DECIPHER and ClinVar databases. There are 2 normal records in DGV and the local database. It is related to the reported region of micropupil malformation (OMIM:156600), but does not cover its key genes TGDS, GPR180. This region contains 1 protein-coding gen…	VUS
20S10556850	Female	T18	18	1	78077248	78077247	1.5	0		18p11.32q23		gene:CTIF;DSC3;STARD6;LOC400655;NEDD4L;SMCHD1;ZNF396;SLC25A52;LOC100505549;DYM;ZNF521;TXNL1;LOC100287225;PTPRM;ZNF519;LOXHD1;SLC39A6;FHOD3;MBD2;ONECUT2;MIR1539;SNORD58B;ASXL3;MIR4743;RAB27B;ESCO1;LOC339298;LOC339290;PPP4R1;ROCK1;LOC100506888;MAPRE2;LINC00526;COLEC12;MEP1B;SNORD58C;B4GALT6;TSHZ1;CDH20;MIR5583-2;DCC;NDC80;CIDEA;EMILIN2;CHMP1B;C18orf21;CABYR;LINC00305;WDR7;TRAPPC8;POTEC;LRRC30;TCEB3…				Dyggve-Melchior-Clausen syndrome (DMC) ######in OMIM_BY,except for DECIPHER,2013-08-28,Heterozygous [100%/6%];Chromosome 18p deletion syndrome ######in OMIM_BY,except for DECIPHER,2013-08-28 <99%/22%>;Holoprosencephaly 4 (HPE4) ######in OMIM_BY,except for DECIPHER,2013-08-28),Heterozygous [100%/5%];Chromosome 18q deletion syndrome ######in OMIM_BY,except for DECIPHER,2013-08-28 <100%/6%>						Chromosome 18 duplication (18p11.32q23 region, about 78.08Mb long) was detected. This regional duplication is associated with trisomy 18, which has an incidence of approximately 1 in 7500, and most cases result in miscarriage before birth. There are significantly more female patients than males. The children born show congenital multisystem multiple malformations, mainly including growth failure,…	Pathogenic
20S10556851	Female	dup(12q24.33q24.33,116.50K)	12	132056732	132173236	116504	1.37694	2.01e-07	3	12q24.33q24.33	chr12:132,056,732-132,173,236	gene:-	-	-	score:0;other_database_recordes:esv2759922,esv34554,dgv2990n54,esv3892283	-	-	-	-	-	-	A duplication of about 116.50Kb in the 12q24.33q24.33 region was detected (copy number: 3). No patient records with similar CNVs were found in the DECIPHER and ClinVar databases. There are 4 normal records in DGV and local database. This region does not contain any known protein-coding genes or other important functional elements. In conclusion, according to the ClinGen CNV scoring system, the sc…	VUS
20S10556851	Female	del(15q11.2q11.2,103.79K)	15	24668785	24772572	103787	0.36599	0.000225	1	15q11.2q11.2	chr15:24,668,785-24,772,572	gene:-	-	-	score:-1;Gold_Standard_recordes:gssvL38190,gssvL38194,gssvL38195;other_database_recordes:esv2761710,esv2760018,nsv428298,nsv9195,nsv517191,esv22983,esv2760384,dgv441e199,esv3552205,esv34999,dgv443e214,dgv301n27,dgv2445n100,dgv98n111,esv3892608,dgv2450n100,nsv1139984,nsv436202,dgv2452n100,esv2674680,nsv456723,dgv2459n100,nsv568509,esv3552208,esv3635890,esv2671285,nsv1042956	Sensorineural deafness and male infertility ######in OMIM_BY,except for DECIPHER,2013-08-28 [0%/100%];Angelman syndrome (Type 1) [1%/100%];Prader-Willi syndrome (Type 1) [1%/100%];Angelman syndrome (Type 2) [2%/100%];Prader-Willi Syndrome (Type 2) [2%/100%]	nssv707565,Chr15:24681387-24738209 loss,Developmental delay AND/OR other significant developmental or morphological phenotypes,54.75%,Benign;	nsv533747,Chr15:24681387-24738209(GRCh37)x1,Benign,Mar 08, 2011,inclusion,54.75%;	-	-	-	A deletion of about 103.79Kb in the 15q11.2q11.2 region was detected (copy number: 1). No patient records with similar CNVs were found in the DECIPHER and ClinVar databases. There are 3 gold-standard CNV records covering this region in the DGV database (gssvL38190, frequency: 0.11%; gssvL38194, frequency: 0.82%; gssvL38195, frequency: 1.10%). This region does not contain any known protein-coding …	Benign
20S2200079	Female	dup(7q11.23q11.23,542.84K)	7	76152485	76695325	542840	1.38944	1.07e-07	3	7q11.23q11.23	chr7:76,152,485-76,695,325	gene:LOC100133091;UPK3B;LOC100132832;POMZP3;DTX2P1-UPK3BP1-PMS2P11	-	Patient:249778,Chr7:76344232-76754101 Duplication,409.87 kb,Unknown,Unknown,overlap,64.68%,Behavioral abnormality;	score:-1;Gold_Standard_recordes:gssvG35131;other_database_recordes:esv2422494,nsv428174,dgv232e55,nsv517634,nsv1034692,dgv6475n100,esv2761124,esv2764008,dgv6476n100,dgv11464n54,esv3891147,nsv607593,dgv6479n100,esv23975,dgv22n31,dgv823n27,nsv470321	-	nssv13648621,Chr7:76069915-76604381 gain,Developmental delay AND/OR other significant developmental or morphological phenotypes,83.25%,Benign; nssv13649464,Chr7:76069915-76623413 gain,Global developmental delay,86.75%,Benign; nssv13640868,Chr7:76069915-76637482 gain,Global developmental delay,89.34%,Benign; nssv13653576,Chr7:76069915-76671218 gain,Global developmental delay,95.56%,Benign; nssv136…	-,Chr7:76134203-76712801(GRCh37)x3,Benign,Sep 30, 2013,inclusion在内,93.82%; nsv915755,Chr7:76139286-76511841(GRCh37)x3,Likely benign,Sep 21, 2012,Overlap,66.20%; nsv533275,Chr7:76139286-76557072(GRCh37)x3,Benign/Likely benign,Sep 21, 2012,Overlap,74.53%; -,Chr7:76143625-76788477(GRCh37)x3,Benign,Oct 16, 2015,inclusion在内,84.18%; -,Chr7:76143705-76712801(GRCh37)x3,Benign,Jul 26, 2013,inclusion在内,95.…	-	Chromosome 7q11.23 duplication syndrome, 609757 , Autosomal dominant	-	A duplication of about 542.84Kb in the 7q11.23q11.23 region was detected (copy number: 3). No patient records with similar CNVs were found in the DECIPHER and ClinVar databases. There is 1 gold-standard CNV record (gssvG35131, frequency: 1.67%) covering this region in the DGV database. Related to the reported region of Williams-Beuren duplication syndrome (OMIM:609757), this region contains 6 pro…	Benign
20S2200080	Male	No Micro-deletion/duplication larger than 100K
20S2200083	Male	dup(2q13q13,677.68K)	2	112179127	112856805	677678	1.46986	5.71e-08	3	2q13q13	chr2:112,179,127-112,856,805	gene:ANAPC1;MERTK;LOC541471;TMEM87B	-	-	score:0;other_database_recordes:esv2759083	Nephronophthisis 1 (NPH1)/2q13 duplication 2 ######in OMIM_BY,except for DECIPHER,2013-08-28,Heterozygous [16%/100%]	-	-,Chr2:112416673-112815692(GRCh37)x3,Uncertain significance,Sep 26, 2017,inclusion,58.88%;	MERTK, Nonsyndromic Retinitis Pigmentosa Overview	-	ANAPC1(OMIM:618625,AR);MERTK(OMIM:613862,AR)	A duplication of about 677.68Kb in the 2q13q13 region (copy number: 3) was detected. No patient records with similar CNVs were found in the DECIPHER and ClinVar databases. There was 1 normal person record in the DGV and local databases. This region contains ANAPC1, MERTK 5 protein-coding genes, including key genes and related diseases are as follows: ANAPC1, Rothmund-Thomson syndrome type 1 (OMIM…	VUS
20S2200083	Male	dup(4p16.1p16.1,635.47K)	4	10199475	10834945	635470	1.53005	1.65e-07	3	4p16.1p16.1	chr4:10,199,475-10,834,945	gene:ZNF518B;CLNK	-	Patient:288421,Chr4:10166341-10902206 Duplication,735.87 kb,Likely benign,Maternally inherited, constitutive in mother,inclusion,86.36%,Intellectual disability; Patient:288486,Chr4:10252334-10902206 Duplication,649.87 kb,Uncertain,Unknown,overlap,91.68%,Intellectual disability, Short stature; Patient:290028,Chr4:10322712-10875577 Duplication,552.87 kb,Uncertain,Unknown,overlap,80.61%,Seizures;	score:0;other_database_recordes:nsv4112182	-	-	-	-	-	-	A duplication of about 635.47Kb in the 4p16.1p16.1 region was detected (copy number: 3). No patient records with similar CNVs were found in the DECIPHER and ClinVar databases. One normal person was recorded in DGV and local database. This region contains 2 protein-coding genes. In conclusion, according to the ClinGen CNV scoring system, a score of 0 is a variable of unknown clinical significance.…	VUS
19S5253078R	Female	XO	23	1	155270560	155270559	0.5	0		Xp22.33q28		gene:HTR2C;HNRNPH2;SMC1A;POF1B;SLC9A6;RAI2;CXorf69;COX7B;H2AFB1;RAB9A;POLA1;CT47A11;TAF1;VCX2;SLC6A8;SNORA69;FATE1;DCAF12L2;HTATSF1;MAGEB3;MIR766;NHS;SPANXB2;TBC1D8B;FAM104B;MAGEB4;PPP2R3B-AS1;CT47A12;TDGF1P3;IQSEC2;MAGEA9B;SPACA5B;ARHGEF6;CHM;SAT1;ALG13;MIR890;GTPBP6;LOC92249;RPL10;CTAG1B;SH2D1A;KCND1;SUV39H1;HMGN5;TLR8-AS1;ARX;RBMX;DCAF8L2;CNGA2;MIR767;GAGE12F;ARMCX5-GPRASP2;CXorf61;HMGB3;CAPN6…				Leri-Weill dyschondrostosis (LWD) - SHOX deletion [100%/0%];Leri-Weill dyschondrostosis (LWD) - SHOX deletion [100%/0%];Steroid sulphatase deficiency (STS) [100%/1%];Xp11.22-p11.23 Microduplication <100%/2%>;Xp11.22-linked intellectual disability [100%/0%];Kallman syndrome (KAL1) ######in OMIM_BY,except for DECIPHER,2013-08-28 [100%/6%];Lesch-Nyhan syndrome (LNS) ######in OMIM_BY,except for DECIP…						Chromosome X deletion (Xp22.33q28 region, about 155.27Mb in length) was detected. Deletion of this region is associated with monosomy X, known as Turner syndrome. Turner syndrome occurs in about 1 in 4000 newborn girls, but it occurs in about 1% to 2% of spontaneously aborted embryos. Before birth, the main manifestations are spontaneous abortion, embryo arrest, and some have neck cysts and syste…	Pathogenic
19S5253079R	Male	T21	21	1	48129895	48129894	1.5	0		21p13q22.3		gene:SLC19A1;KRTAP10-2;LOC642852;DIP2A;ADAMTS5;PCNT;LINC00319;ANKRD30BP2;LINC00478;COL6A1;DONSON;KRTAP10-11;SON;ABCC13;COL6A2;PSMG1;CSTB;SOD1;KRTAP12-2;KRTAP19-1;BAGE2;AGPAT3;KRTAP12-4;JAM2;RCAN1;MCM3AP;PWP2;KCNJ15;C21orf56;ZNF295-AS1;OLIG1;DSCR9;KRTAP21-2;TCP10L;CLDN8;TFF2;KRTAP25-1;D21S2088E;CBR3-AS1;TTC3;KRTAP10-6;DNMT3L;KRTAP10-10;MIR125B2;FAM3B;NCAM2;LINC00313;KRTAP20-3;LOC284837;RWDD2B;LINC…				Early-onset Alzheimer disease with cerebral amyloid angiopathy [100%/0%];Down syndrome critical regions (DSCR) ######in OMIM_BY,except for DECIPHER,2013-08-28 [100%/25%];Holoprosencephaly 1 (HPE1) ######in OMIM_BY,except for DECIPHER,2013-08-28 <100%/11%>						Chromosome 21 duplication (21p13q22.3 region, about 48.13Mb long) was detected. This regional duplication is associated with trisomy 21 syndrome, which affects 1 in 830 neonates. In some cases, miscarriage occurs before birth, and the born children usually have mental retardation, special facial features (strabismus, epicanthus, flat nose bridge, low-set ears, often open mouth and tongue drooling…	Pathogenic
19S5253090R	Male	dup(2p11.1p11.1,213.72K)	2	92040274	92253997	213723	1.31793	0.000107	3	2p11.1p11.1	chr2:92,040,274-92,253,997	gene:ACTR3BP2	-	-	score:-0.3;Gold_Standard_recordes:gssvG20564,gssvG20572;other_database_recordes:nsv1008664,dgv4003n100,dgv4004n100,dgv6966n54,nsv4060287,dgv4005n100	-	-	-	-	-	-	A duplication of about 213.72Kb in the 2p11.1p11.1 region was detected (copy number: 3). No patient records with similar CNVs were found in the DECIPHER and ClinVar databases. There are 2 gold-standard CNV records covering this region in the DGV database (gssvG20564, frequency: 0.09%; gssvG20572, frequency: 0.06%). This region does not contain any known protein-coding genes or other important fun…	Likely Benign
19S5253090R	Male	del(19q13.2q13.31,257.20K)	19	43291151	43548353	257202	0.525932	0.000137	1	19q13.2q13.31	chr19:43,291,151-43,548,353	gene:PSG11;PSG1;LOC100289650;PSG10P;PSG7;PSG6	-	-	score:-1;Gold_Standard_recordes:gssvL58684,gssvL58685;other_database_recordes:esv2422471,dgv15e196,esv2758763,nsv1056270,nsv516973,nsv9730,dgv523e201,dgv73e203,dgv141e55,esv33217,dgv3558n100,nsv2497,dgv223e215,dgv409n27,dgv411n27,dgv6465n54,dgv142e55,dgv143n111,esv2663048,dgv6467n54,dgv3565n100,dgv144n111,esv3644410,nsv953586,dgv1170n166,esv3644411,nsv1142088,dgv589n67,dgv3567n100,dgv3568n100,dgv…	-	nssv13639998,Chr19:43316938-43530666 loss,Global developmental delay,83.10%,Benign; nssv1601283,Chr19:43354262-43529887 loss,Developmental delay AND/OR other significant developmental or morphological phenotypes,68.28%,Likely benign; nssv1603910,Chr19:43354262-43584499 loss,Abnormal facial shape;Delayed speech and language development;Global developmental delay;Large hands;Macrocephaly;Premature …	nsv915669,Chr19:43354262-43529887(GRCh37)x1,Likely benign,Sep 21, 2012,inclusion,68.28%; nsv916971,Chr19:43354262-43584499(GRCh37)x1,Likely benign,Sep 21, 2012,Overlap,75.46%; -,Chr19:43372386-43539189(GRCh37)x1,Benign,Jan 07, 2015,inclusion,64.85%;	-	-	-	A deletion of about 257.20Kb in the 19q13.2q13.31 region was detected (copy number: 1). No patient records with similar CNVs were found in the DECIPHER and ClinVar databases. There are 2 gold standard CNV records covering this region in the DGV database (gssvL58684, frequency: 1.39%; gssvL58685, frequency: 2.88%). This region contains 4 protein-coding genes. In summary, according to the ClinGen C…	Benign
19S5253098R	Male	del(19q13.2q13.31,302.85K)	19	43298905	43601758	302853	0.509761	5.28e-05	1	19q13.2q13.31	chr19:43,298,905-43,601,758	gene:LOC100289650;PSG11;PSG2;PSG10P;PSG7;PSG1;PSG6	-	-	score:-1;Gold_Standard_recordes:gssvL58684,gssvL58685;other_database_recordes:esv2422471,dgv15e196,esv2758763,nsv1056270,nsv516973,nsv9730,dgv523e201,dgv73e203,dgv141e55,esv33217,dgv3558n100,nsv2497,dgv223e215,dgv409n27,dgv411n27,dgv6465n54,dgv143n111,esv2663048,dgv6467n54,dgv3565n100,dgv144n111,esv3644410,nsv953586,dgv1170n166,esv3644411,nsv1142088,dgv589n67,dgv3570n100,dgv3571n100,dgv3572n100,d…	-	nssv1603276,Chr19:43242811-43584499 loss,Autism;Global developmental delay,94.30%,Likely benign; nssv13639998,Chr19:43316938-43530666 loss,Global developmental delay,70.57%,Benign; nssv581884,Chr19:43354259-43645608 loss,Abnormal facial shape,81.72%,Benign; nssv1601283,Chr19:43354262-43529887 loss,Developmental delay AND/OR other significant developmental or morphological phenotypes,57.99%,Likely…	nsv916623,Chr19:43242811-43584499(GRCh37)x1,Likely benign,Sep 21, 2012,Overlap,94.30%; nsv534397,Chr19:43354259-43645608(GRCh37)x1,Benign,Oct 19, 2010,Overlap,81.72%; nsv915669,Chr19:43354262-43529887(GRCh37)x1,Likely benign,Sep 21, 2012,inclusion,57.99%; nsv916971,Chr19:43354262-43584499(GRCh37)x1,Likely benign,Sep 21, 2012,inclusion,76.02%; -,Chr19:43372386-43539189(GRCh37)x1,Benign,Jan 07, 201…	-	-	-	A deletion of about 302.85Kb in the 19q13.2q13.31 region was detected (copy number: 1). No patient records with similar CNVs were found in the DECIPHER and ClinVar databases. There are 2 gold standard CNV records covering this region in the DGV database (gssvL58684, frequency: 1.39%; gssvL58685, frequency: 2.88%). This region contains 5 protein-coding genes. In summary, according to the ClinGen C…	Benign
19S5253105R	Male	T18	18	1	78077248	78077247	1.5	0		18p11.32q23		gene:FLJ35776;C18orf34;TMEM200C;PIK3C3;TXNL1;CNDP1;CDH20;ADCYAP1;LOC100652770;LOC100505817;ROCK1P1;MIR3156-2;LPIN2;ESCO1;C18orf61;MOCOS;LOC100505474;VAPA;AFG3L2;CHST9;ONECUT2;CTIF;ZBTB7C;TTC39C;MC2R;CEP76;SLMO1;CHST9-AS1;SERPINB10;GALNT1;MIR4318;ANKRD30B;MIR1-2;NARS;COLEC12;LOC400657;SEC11C;MIR4319;C18orf42;BCL2;C18orf25;HMSD;ME2;CYB5A;SMAD4;TRAPPC8;CXXC1;IMPA2;CTAGE1;MIR3975;FBXO15;FAM210A;TXNDC…				Dyggve-Melchior-Clausen syndrome (DMC) ######in OMIM_BY,except for DECIPHER,2013-08-28,Heterozygous [100%/6%];Chromosome 18p deletion syndrome ######in OMIM_BY,except for DECIPHER,2013-08-28 <99%/22%>;Holoprosencephaly 4 (HPE4) ######in OMIM_BY,except for DECIPHER,2013-08-28),Heterozygous [100%/5%];Chromosome 18q deletion syndrome ######in OMIM_BY,except for DECIPHER,2013-08-28 <100%/6%>						Chromosome 18 duplication (18p11.32q23 region, about 78.08Mb long) was detected. This regional duplication is associated with trisomy 18, which has an incidence of about 1 in 7500, and most cases result in miscarriage before birth. There are significantly more female patients than males. The children born are manifested by congenital multisystem multiple malformations, including growth failure, l…	Pathogenic
19S5347602R	Male	dup(11q13.4q13.4,131.13K)	11	74462008	74593133	131125	1.4514	1.93e-07	3	11q13.4q13.4	chr11:74,462,008-74,593,133	gene:XRRA1;RNF169	-	-	score:0;	-	nssv13654408,Chr11:74488637-74588322 gain,Global developmental delay,76.02%,Uncertain significance;	-	-	-	-	A duplication of about 131.13Kb in the 11q13.4q13.4 region (copy number: 3) was detected. No patient records with similar CNVs were found in the DECIPHER and ClinVar databases. No records of normal persons were found in the DGV and local databases. This region contains 2 protein-coding genes. In summary, according to the ClinGen CNV scoring system, a score of 0 is a variable of unknown clinical s…	VUS
19S5347602R	Male	dup(15q11.1q11.2,1.10M)	15	20297095	21398819	1101724	1.466	0	3	15q11.1q11.2	chr15:20,297,095-21,398,819	gene:CHEK2P2;GOLGA8C;POTEB;GOLGA6L6;LOC348120;HERC2P3;NF1P2;NBEAP1	-	-	score:-1;Gold_Standard_recordes:gssvG12223,gssvG12224;other_database_recordes:dgv2174n100,dgv2175n100,dgv40e203,dgv2179n100,nsv428296,nsv516518,dgv91e55,dgv92e55,dgv93e55,esv2751363,nsv9179,dgv2181n100,dgv2182n100,esv3892607,dgv2189n100,dgv2190n100,dgv2191n100,dgv2193n100,dgv4166n54,dgv2196n100,nsv1160218,dgv2212n100,dgv2214n100,esv33051,nsv567312,dgv2238n100	Sensorineural deafness and male infertility ######in OMIM_BY,except for DECIPHER,2013-08-28 <7%/100%>	nssv13645248,Chr15:20203424-21149305 gain,Global developmental delay,77.35%,Uncertain significance; nssv13653858,Chr15:20217922-21498353 gain,Global developmental delay,86.04%,Benign; nssv1605234,Chr15:20224750-20852202 gain,Omphalocele,50.39%,Benign; nssv1605387,Chr15:20249685-20851878 gain,Developmental delay AND/OR other significant developmental or morphological phenotypes,50.36%,Benign; nssv…	-,Chr15:20559779-21239221(GRCh37)x3,Benign,Aug 21, 2012,inclusion,61.67%;	-	-	-	A duplication of about 1.10 Mb in the 15q11.1q11.2 region was detected (copy number: 3). No patient records with similar CNVs were found in the DECIPHER and ClinVar databases. There are 2 gold-standard CNV records covering this region in the DGV database (gssvG12223, frequency: 14.36%; gssvG12224, frequency: 6.18%). This region contains 4 protein-coding genes. In summary, according to the ClinGen…	Benign
19S5347602R	Male	dup(Xq23q23,250.52K)	23	112374211	112624726	250515	1.95659	5.06e-08	2	Xq23q23	chrX:112,374,211-112,624,726	gene:-	-	-	score:0;	-	nssv13646758,ChrX:112396683-112655791 gain,Global developmental delay,91.03%,Uncertain significance;	-	-	-	-	A duplication of about 250.52Kb in the Xq23q23 region was detected (copy number: 2). No patient records with similar CNVs were found in the DECIPHER and ClinVar databases. No records of normal persons were found in the DGV and local databases. This region does not contain any known protein-coding genes or other important functional elements. In conclusion, according to the ClinGen CNV scoring sys…	VUS
19S6669412R	Female	dup(7q11.1q11.21,1.52M)	7	61054331	62572164	1517833	1.402	0	3	7q11.1q11.21	chr7:61,054,331-62,572,164	gene:-	-	-	score:0;other_database_recordes:nsv1031379,dgv6386n100,dgv149e203,esv2759533,esv3891120,dgv225e55,esv2752164	-	nssv13639853,Chr7:61006478-62415138 gain,Global developmental delay,89.65%,Benign; nssv13654362,Chr7:61006478-62417739 gain,Global developmental delay,89.83%,Benign; nssv578533,Chr7:61007842-62425182 gain,Cryptorchidism;Global developmental delay;Intellectual disability;Micropenis,90.32%,Pathogenic; nssv580716,Chr7:61008774-62425182 gain,Developmental delay AND/OR other significant developmental …	-,Chr7:61055908-61848770(GRCh37)x3,Benign,Dec 01, 2011,inclusion,52.24%; -,Chr7:61055908-62159926(GRCh37)x3,Benign,Dec 07, 2011,inclusion,72.74%; -,Chr7:61055908-62196016(GRCh37)x3,Benign,Nov 04, 2011,inclusion,75.11%;	-	-	-	A duplication of about 1.52Mb in the 7q11.1q11.21 region was detected (copy number: 3). No patient records with similar CNVs were found in the DECIPHER and ClinVar databases. There are 7 normal records in DGV and local database. This region does not contain any known protein-coding genes or other important functional elements. In conclusion, according to the ClinGen CNV scoring system, the score …	VUS
19S6669412R	Female	del(10q21.1q21.1,199.45K)	10	59575009	59774458	199449	0.514635	2.48e-08	1	10q21.1q21.1	chr10:59,575,009-59,774,458	gene:-	-	-	score:0;other_database_recordes:esv2759760,dgv34n111,nsv8677,esv3891830,esv35063,nsv831885	-	-	-	-	-	-	A deletion of about 199.45Kb in the 10q21.1q21.1 region was detected (copy number: 1). No patient records with similar CNVs were found in the DECIPHER and ClinVar databases. There are 6 normal records in DGV and local database. This region does not contain any known protein-coding genes or other important functional elements. In conclusion, according to the ClinGen CNV scoring system, the score w…	VUS
19S6669412R	Female	dup(16q21q21,214.06K)	16	65404918	65618981	214063	1.37899	2.96e-08	3	16q21q21	chr16:65,404,918-65,618,981	gene:LOC283867	-	-	score:0;other_database_recordes:esv3892876	-	-	-,Chr16:65454759-65571657(GRCh37)x3,Benign,Jan 02, 2012,inclusion,54.61%;	-	-	-	A duplication of about 214.06Kb in the 16q21q21 region was detected (copy number: 3). No patient records with similar CNVs were found in the DECIPHER and ClinVar databases. One normal person was recorded in DGV and local database. This region does not contain any known protein-coding genes or other important functional elements. In conclusion, according to the ClinGen CNV scoring system, the scor…	VUS
20S10556852	Female	dup(14q11.2q11.2,1.15M)	14	19287811	20432904	1145093	1.557	0	3	14q11.2q11.2	chr14:19,287,811-20,432,904	gene:OR11H12;POTEG;LOC642426;POTEM;OR4K2;OR4N2;OR4M1;OR4K5;OR11H2;OR4K1;OR4Q3	-	-	score:-1;Gold_Standard_recordes:gssvG10808;other_database_recordes:esv23873,esv3892461,nsv1048393,dgv1753n100,dgv33e203,esv33527,dgv3489n54,dgv1757n100,dgv1759n100,nsv9117	14q11.2 syndrome.CHROMOSOME 14q11-q22 DELETION SYNDROME ######in OMIM_BY,except for DECIPHER,2013-08-28 <2%/100%>	nssv1606545,Chr14:19068793-20392602 gain,Developmental delay AND/OR other significant developmental or morphological phenotypes,96.48%,Benign; nssv1605839,Chr14:19078693-20425497 gain,Developmental delay AND/OR other significant developmental or morphological phenotypes,99.35%,Benign; nssv13655019,Chr14:19100771-20427125 gain,Global developmental delay,99.50%,Benign; nssv13651163,Chr14:19188847-2…	nsv530768,Chr14:19323022-20180453(GRCh37)x3,Uncertain significance,Aug 11, 2011,inclusion,74.88%; nsv533480,Chr14:19376792-20414203(GRCh37)x3,Benign,Feb 06, 2013,inclusion,90.60%; nsv533644,Chr14:19554412-20409332(GRCh37)x3,Benign,Mar 08, 2011,inclusion,74.66%; nsv533588,Chr14:19689326-20420820(GRCh37)x3,Benign,Mar 08, 2011,inclusion,63.88%;	-	-	-	A duplication of about 1.15Mb in the 14q11.2q11.2 region (copy number: 3) was detected. No patient records with similar CNVs were found in the DECIPHER and ClinVar databases. There is 1 gold-standard CNV record (gssvG10808, frequency: 4.13%) covering this region in the DGV database. This region contains 11 protein-coding genes. In summary, according to the ClinGen CNV scoring system, the score is…	Benign
20S10556852	Female	dup(15q11.1q11.2,2.41M)	15	20327571	22736970	2409399	1.56062	0	3	15q11.1q11.2	chr15:20,327,571-22,736,970	gene:LOC348120;GOLGA6L1;OR4M2;NF1P2;OR4N4;OR4N3P;GOLGA6L6;LOC727924;MIR4509-1;GOLGA8DP;CXADRP2;LOC646214;HERC2P3;MIR4509-3;POTEB;CHEK2P2;MIR4509-2;NBEAP1;GOLGA8C;REREP3	-	-	score:-1;Gold_Standard_recordes:gssvG12223;other_database_recordes:dgv2175n100,dgv40e203,dgv2179n100,nsv428296,nsv516518,dgv92e55,dgv93e55,esv2751363,nsv9179,dgv2181n100,esv3892607,dgv2190n100,dgv2191n100,dgv2193n100,dgv2196n100,dgv2214n100,esv33051,nsv567312,dgv2238n100,dgv2284n100,nsv1053364	Sensorineural deafness and male infertility ######in OMIM_BY,except for DECIPHER,2013-08-28 <16%/100%>	nssv13643856,Chr15:19967339-22308242 gain,Developmental delay AND/OR other significant developmental or morphological phenotypes,82.21%,Benign; nssv13655534,Chr15:19985429-22044391 gain,Developmental delay AND/OR other significant developmental or morphological phenotypes,71.26%,Benign; nssv13639085,Chr15:19985429-22121391 gain,Global developmental delay,74.45%,Benign; nssv13639043,Chr15:19985429…	nsv916566,Chr15:20423115-22652121(GRCh37)x3,Benign,Sep 21, 2012,inclusion,92.51%; nsv533645,Chr15:20423126-22589782(GRCh37)x3,Benign,Mar 08, 2011,inclusion,89.93%; nsv533746,Chr15:20462603-22648468(GRCh37)x3,Benign,Mar 08, 2011,inclusion,90.72%; nsv917245,Chr15:20833169-22698579(GRCh37)x3,Likely benign,Sep 21, 2012,inclusion,77.42%; nsv533624,Chr15:21200729-22648468(GRCh37)x3,Benign,Mar 08, 2011,…	-	-	-	A duplication of about 2.41Mb in the 15q11.1q11.2 region was detected (copy number: 3). No patient records with similar CNVs were found in the DECIPHER and ClinVar databases. There is one gold-standard CNV record (gssvG12223, frequency: 14.36%) covering this region in the DGV database. This region contains 9 protein-coding genes. In summary, according to the ClinGen CNV scoring system, the score …	Benign
20S10556853	Male	del(7p15.2p15.2,128.92K)	7	25652112	25781029	128917	0.519285	3.16e-07	1	7p15.2p15.2	chr7:25,652,112-25,781,029	gene:-	-	-	score:0;	-	-	-	-	-	-	A deletion of about 128.92Kb in the 7p15.2p15.2 region was detected (copy number: 1). No patient records with similar CNVs were found in the DECIPHER and ClinVar databases. No records of normal persons were found in the DGV and local databases. This region does not contain any known protein-coding genes or other important functional elements. In conclusion, according to the ClinGen CNV scoring sy…	VUS
20S10556862	Male	del(7q36.2q36.3,6.44M)	7	152689709	159128557	6438848	0.935	0	2	7q36.2q36.3	chr7:152,689,709-159,128,557	gene:C7orf13;NOM1;LOC202781;MIR595;HTR5A;SHH;VIPR2;WDR60;PAXIP1;EN2;RBM33;PTPRN2;INSIG1;MNX1;DPP6;LOC285889;ESYT2;LOC645249;LINC00244;UBE3C;NCAPG2;MIR5707;LOC100506585;DNAJB6;MIR153-2;LOC154822;LMBR1;CNPY1;LOC100132707;RNF32;LOC100128264	DPP6: EX3(PMID:26325558), EX1(PMID:25129042) SHH: EX3(PMID:12503095, Microphthalmia with coloboma 5), entire gene(PMID:23401163, Single median maxillary central incisor; PMID:21976454, ; PMID:23640411; PMID:20425842; PMID:27614115), chr7:155845627-155847652(PMID:25782671) LMBR1: EX4(PMID:11090342, Acheiropody), EX1-16(PMID:26749485, Acheiropody) MNX1: entire gene(PMID:19838731, Currarino syndrome…	score:0.3;6 LP/P recordes in decipher Patient:1769,Chr7:154090109-158063955 Deletion,3.97 Mb,Unknown,Unknown,inclusion,61.72%,nan; Patient:249794,Chr7:152458767-158933231 Deletion,6.47 Mb,Unknown,Unknown,overlap,96.97%,Delayed speech and language development, Depressed nasal bridge, Ependymoma, Epicanthus, Hypertelorism, Microdontia, Muscular hypotonia, Protruding ear, Ptosis, Thick lower lip ver…	score:0;	Holoprosencephaly 3 (HPE3) ######in OMIM_BY,except for DECIPHER,2013-08-28,Balanced translocation [99%/62%]	nssv578229,Chr7:151660494-158782067 loss,Global developmental delay;Intrauterine growth retardation;Microcephaly;Short stature,94.62%,Pathogenic; nssv578229,Chr7:152029561-159089306 loss,Global developmental delay;Intrauterine growth retardation;Microcephaly;Short stature,99.39%,Pathogenic; nssv582910,Chr7:152135223-158811327 loss,Developmental delay AND/OR other significant developmental or morp…	score:0.30;8 P/LP recordes in clinvar nsv532859,Chr7:152029561-159089306(GRCh37)x1,Pathogenic,Aug 12, 2011,Overlap,99.39%; nsv534317,Chr7:152504290-159118566(GRCh37)x1,Pathogenic,Dec 22, 2010,Overlap,99.84%; nsv533454,Chr7:152557661-159118566(GRCh37)x1,Pathogenic,Oct 19, 2010,Overlap,99.84%; nsv532860,Chr7:152615557-159100212(GRCh37)x1,Pathogenic,Aug 12, 2011,Overlap,99.56%; nsv532861,Chr7:152617…	DNAJB6, Limb-Girdle Muscular Dystrophy Overview,Myofibrillar Myopathy SHH, Microphthalmia/Anophthalmia/Coloboma Spectrum,Holoprosencephaly Overview	Myelodysplasia and leukemia syndrome with monosomy 7, 252270 , Autosomal recessive	DPP6(OMIM:616311,AD),(OMIM:612956,AD);PAXIP1(OMIM:104300,AD);SHH(OMIM:269160,AD),(OMIM:611638,AD),(OMIM:147250,AD),(OMIM:142945,AD);LMBR1(OMIM:186200,AD),(OMIM:135750,AD),(OMIM:174500,AD),(OMIM:188740,AD);MNX1(OMIM:176450,AD);DNAJB6(OMIM:603511,AD);LMBR1(OMIM:200500,AR);NCAPG2(OMIM:618460,AR);WDR60(OMIM:615503,AR)	A chimeric deletion of about 6.44Mb in the 7q36.2q36.3 region was detected (chimeric ratio: 13%). Six patients with CNVs of similar size were found in the DECIPHER database. Eight cases of CNVs of similar size were found in the ClinVar database. Patient records. No normal records were found in DGV and local databases. It is related to the reported region of chromosome 7 monosomy (OMIM:252270) in …	Pathogenic	[chimeric_ratio:13%]
19B5347543-1	Male	del(2q32.1q32.1,235.34K)	2	186759334	186994678	235344	0.516356	1.84e-07	1	2q32.1q32.1	chr2:186,759,334-186,994,678	gene:-	-	Patient:288400,Chr2:186747236-186892306 Deletion,145.07 kb,Likely benign,Unknown,overlap,56.50%,Intellectual disability, Psychosis; Patient:289159,Chr2:186747236-186892306 Deletion,145.07 kb,Likely benign,Unknown,overlap,56.50%,Hydrocephalus, Intellectual disability, Tall stature; Patient:290219,Chr2:186747236-186892306 Deletion,145.07 kb,Likely benign,Unknown,overlap,56.50%,Specific learning dis…	score:0;	Split-hand/foot malformation (SHFM5) ######in OMIM_BY,except for DECIPHER,2013-08-28 [1%/100%];Synpolydactyly (SPD1) ######in OMIM_BY,except for DECIPHER,2013-08-28 [0%/100%]	-	-	-	-	-	A deletion of about 235.34Kb in the 2q32.1q32.1 region was detected (copy number: 1). No patient records with similar CNVs were found in the DECIPHER and ClinVar databases. No records of normal persons were found in the DGV and local databases. This region does not contain any known protein-coding genes or other important functional elements. In conclusion, according to the ClinGen CNV scoring sy…	VUS
19B5347543-1	Male	del(11q22.3q22.3,151.82K)	11	102964318	103116142	151824	0.506295	8.8e-08	1	11q22.3q22.3	chr11:102,964,318-103,116,142	gene:DYNC2H1	-	-	score:0;	-	-	-	-	-	DYNC2H1(OMIM:613091,AR),(OMIM:263520,AR,DR)	A deletion of about 151.82Kb in the 11q22.3q22.3 region (copy number: 1) was detected. No patient records with similar CNVs were found in the DECIPHER and ClinVar databases. No normal records were found in the DGV and local databases. This region contains 1 protein-coding gene including DYNC2H1 (5'UTR-intron66), among which the key genes and related diseases are detailed as follows: DYNC2H1, shor…	VUS	VUS_contain_452 CHD genes(DYNC2H1,del)
19B5347543-1	Male	del(16p12.3p12.3,247.72K)	16	18516921	18764641	247720	0.583654	0.000314	1	16p12.3p12.3	chr16:18,516,921-18,764,641	gene:NOMO2;ABCC6P1	-	-	score:-0.3;Gold_Standard_recordes:gssvL42888;other_database_recordes:esv2758634,nsv428320,esv3582069,dgv2781n100,dgv2782n100,esv2760417,esv2762176,dgv2786n100	-	-	-	-	-	-	A deletion of about 247.72Kb in the 16p12.3p12.3 region was detected (copy number: 1). No patient records with similar CNVs were found in the DECIPHER and ClinVar databases. There is 1 gold-standard CNV record (gssvL42888, frequency: 0.09%) covering this region in the DGV database. This region contains one protein-coding gene. In summary, according to the ClinGen CNV scoring system, the score was…	VUS
19B5347544-1	Female	dup(7p21.3p21.3,120.25K)	7	9795631	9915876	120245	1.41111	3.22e-08	3	7p21.3p21.3	chr7:9,795,631-9,915,876	gene:-	-	-	score:-0.45;Gold_Standard_recordes:gssvG33937;other_database_recordes:dgv2299n166,nsv464354,nsv606170,esv34783,nsv8046,nsv4524763,nsv824006,esv2759508,dgv1259e214,esv3891046,nsv528694	-	-	-,Chr7:9805492-9906364(GRCh37)x3,Benign,Jul 14, 2016,inclusion,83.89%;	-	-	-	A duplication of about 120.25Kb in the 7p21.3p21.3 region was detected (copy number: 3). No patient records with similar CNVs were found in the DECIPHER and ClinVar databases. There is 1 gold-standard CNV record (gssvG33937, frequency: 0.28%) covering this region in the DGV database. This region does not contain any known protein-coding genes or other important functional elements. In summary, ac…	Benign
19B5347544-1	Female	dup(7q22.3q22.3,394.24K)	7	104821825	105216068	394243	1.40411	7.29e-06	3	7q22.3q22.3	chr7:104,821,825-105,216,068	gene:PUS7;SRPK2;EFCAB10;RINT1	-	-	score:-0.3;Gold_Standard_recordes:gssvG35519;other_database_recordes:dgv237e55,esv2759549,nsv8196,dgv6547n100,nsv4165764	-	-	-,Chr7:104775968-105167969(GRCh37)x3,Benign,Aug 01, 2012,Overlap,87.80%; -,Chr7:104872996-105198975(GRCh37)x3,Uncertain significance,May 23, 2018,inclusion,82.68%; -,Chr7:104913239-105138947(GRCh37)x3,Benign,Apr 26, 2013,inclusion,57.25%; -,Chr7:104958494-105170653(GRCh37)x3,Uncertain significance,Feb 02, 2018,inclusion,53.81%;	-	-	RINT1(OMIM:618641,AR)	A duplication of about 394.24Kb in the 7q22.3q22.3 region (copy number: 3) was detected. No patient records with similar CNVs were found in the DECIPHER and ClinVar databases. There is 1 gold standard CNV record covering this region in the DGV database. (gssvG35519, frequency: 0.04%). This region contains 4 protein-coding genes including RINT1, among which the key genes and related diseases are d…	VUS
19B5347544-1	Female	del(15q13.2q13.2,463.28K)	15	30451741	30915021	463280	0.695789	1.35e-05	1	15q13.2q13.2	chr15:30,451,741-30,915,021	gene:CHRFAM7A;ULK4P2;ULK4P1;DKFZP434L187	-	-	score:-1;Gold_Standard_recordes:gssvL38437,gssvL38439;other_database_recordes:esv2751526,nsv428300,esv2760022,dgv2495n100,dgv42e203,esv3636024,dgv4417n54,nsv9232,dgv2500n100,nsv1049639,nsv4529738,dgv2503n100,dgv2505n100	Sensorineural deafness and male infertility ######in OMIM_BY,except for DECIPHER,2013-08-28 [3%/100%];15q13.3 microdeletion syndrome [0%/1%]	nssv13646454,Chr15:30390007-30849983 loss,Developmental delay AND/OR other significant developmental or morphological phenotypes,85.96%,Benign; nssv13638754,Chr15:30390007-30865176 loss,Global developmental delay,89.24%,Benign; nssv13645940,Chr15:30390007-30888859 loss,Global developmental delay,94.35%,Benign; nssv13653429,Chr15:30405535-30833816 loss,Global developmental delay,82.47%,Benign; nss…	-,Chr15:30394266-30884660(GRCh37)x1,Benign,Mar 16, 2011,Overlap,93.45%; -,Chr15:30404347-30871955(GRCh37)x1,Benign,Jul 31, 2012,Overlap,90.70%; -,Chr15:30406866-30871955(GRCh37)x1,Benign,Dec 09, 2010,Overlap,90.70%; -,Chr15:30421160-30871955(GRCh37)x1,Benign,Aug 21, 2012,Overlap,90.70%; -,Chr15:30426423-30817532(GRCh37)x1,Benign,Jun 27, 2011,Overlap,78.96%; -,Chr15:30426423-30871955(GRCh37)x1,Ben…	-	Chromosome 15q13.3 microdeletion syndrome, 612001	-	A deletion of about 463.28Kb in the 15q13.2q13.2 region was detected (copy number: 1). No patient records with similar CNVs were found in the DECIPHER and ClinVar databases. There are 2 gold-standard CNV records covering this region in the DGV database (gssvL38437, frequency: 0.66%; gssvL38439, frequency: 1.72%). This segment is related to the reporter region (chr15: 28.7-30.3 Mb, NCBI36) of 15q1…	Benign
19B5347544-1	Female	del(Xq27.2q27.2,324.35K)	23	140338317	140662663	324346	0.55614	1.33e-06	1	Xq27.2q27.2	chrX:140,338,317-140,662,663	gene:SPANXA2-OT1	-	Patient:985,ChrX:140384198-140549576 Deletion,165.38 kb,Unknown,Inherited from normal parent,inclusion,50.99%,Craniosynostosis, Intellectual disability; Patient:250330,ChrX:140398199-140693366 Deletion,295.17 kb,Unknown,De novo constitutive,overlap,81.54%,Intellectual disability, Obesity; Patient:250916,ChrX:140384198-140549586 Deletion,165.39 kb,Unknown,Inherited from normal parent,inclusion,50.…	score:0;other_database_recordes:esv2758896,nsv470367,nsv516880,esv3574870	Growth hormone deficiency,Mental retardation X-linked growth horm. Def (MRGH) ######in OMIM_BY,except for DECIPHER,2013-08-28 <1%/100%>	nssv13639125,ChrX:140353121-140559832 loss,Developmental delay AND/OR other significant developmental or morphological phenotypes,63.73%,Benign; nssv707261,ChrX:140353121-140615979 loss,Global developmental delay;Microcephaly,81.04%,Uncertain significance; nssv13640025,ChrX:140353121-140649779 loss,Global developmental delay,91.46%,Benign;	-,ChrX:140342742-140604144(GRCh37)x0,Benign,May 26, 2011,inclusion,80.59%; -,ChrX:140348507-140694098(GRCh37)x0,Benign,Apr 29, 2013,Overlap,96.86%; nsv534626,ChrX:140353091-140557617(GRCh37)x0,Benign,Sep 16, 2011,inclusion,63.06%; nsv916242,ChrX:140353121-140557401(GRCh37)x0,Likely benign,Sep 21, 2012,inclusion,62.98%; nsv533528,ChrX:140353121-140615979(GRCh37)x0,Uncertain significance,Feb 06, 20…	-	-	-	A deletion of about 324.35Kb in the Xq27.2q27.2 region was detected (copy number: 1). No patient records with similar CNVs were found in the DECIPHER and ClinVar databases. There are 4 normal records in DGV and local database. This region does not contain any known protein-coding genes or other important functional elements. In conclusion, according to the ClinGen CNV scoring system, the score wa…	VUS
19B5347545-1	Male	No Micro-deletion/duplication larger than 100K
19B5347547-1	Male	del(7q31.1q31.1,257.51K)	7	110974369	111231879	257510	0.545313	4.04e-08	1	7q31.1q31.1	chr7:110,974,369-111,231,879	gene:IMMP2L	-	Patient:257166,Chr7:111044035-111202026 Deletion,157.99 kb,Unknown,Inherited from normal parent,inclusion,61.35%,nan; Patient:257172,Chr7:111044035-111202026 Deletion,157.99 kb,Unknown,Unknown,inclusion,61.35%,nan; Patient:257602,Chr7:111022030-111215037 Deletion,193.01 kb,Unknown,Inherited from normal parent,inclusion,74.95%,nan; Patient:258489,Chr7:111044035-111202026 Deletion,157.99 kb,Unknown…	score:-0.45;Gold_Standard_recordes:gssvL118197,gssvL118199;other_database_recordes:nsv608155,dgv2411n166,esv2759555,dgv428n21,dgv6566n100,dgv11572n54,esv3891183,dgv2416n166,nsv464676,nsv1032484,dgv6570n100,esv2764041,nsv608164,dgv2418n166,dgv6573n100,esv2670857,esv3614567,dgv11575n54,esv3572060,esv2752142,dgv2423n166,dgv2424n166,dgv6578n100	-	nssv13640260,Chr7:110958965-111158428 loss,Global developmental delay,71.48%,Uncertain significance; nssv3395530,Chr7:110990868-111194656 loss,Developmental delay AND/OR other significant developmental or morphological phenotypes,79.14%,Uncertain significance; nssv1602661,Chr7:110990923-111194655 loss,Developmental delay AND/OR other significant developmental or morphological phenotypes,79.12%,Li…	-,Chr7:110935979-111235377(GRCh37)x1,Benign,May 20, 2014,inclusion在内,86.01%; -,Chr7:110949566-111199771(GRCh37)x1,Benign,Apr 20, 2011,Overlap,87.53%; -,Chr7:110964443-111132612(GRCh37)x1,Uncertain significance,Apr 30, 2018,Overlap,61.45%; -,Chr7:110968770-111132643(GRCh37)x1,Benign,Sep 09, 2016,Overlap,61.46%; -,Chr7:110968770-111215458(GRCh37)x1,Benign,Mar 23, 2013,Overlap,93.62%; -,Chr7:1109687…	-	Myelodysplasia and leukemia syndrome with monosomy 7, 252270 , Autosomal recessive	-	A deletion of about 257.51Kb in the 7q31.1q31.1 region was detected (copy number: 1). No patient records with similar CNVs were found in the DECIPHER and ClinVar databases. There are 2 gold-standard CNV records covering this region in the DGV database (gssvL118197, frequency: 0.07%; gssvL118199, frequency: 0.12%). It is related to the reported region of chromosome 7 monosomy (OMIM:252270) in bone…	VUS
19B5347549-1	Female	dup(4q13.1q13.1,229.27K)	4	62179646	62408912	229266	1.43308	1.72e-07	3	4q13.1q13.1	chr4:62,179,646-62,408,912	gene:LPHN3	-	-	score:0;	-	-	-	-	-	-	A duplication of about 229.27Kb in the 4q13.1q13.1 region was detected (copy number: 3). No patient records with similar CNVs were found in the DECIPHER and ClinVar databases. No records of normal persons were found in the DGV and local databases. This region contains one protein-coding gene. In summary, according to the ClinGen CNV scoring system, a score of 0 is a variable of unknown clinical s…	VUS
19B5347549-1	Female	dup(Xp11.23p11.23,124.31K)	23	47871701	47996008	124307	1.42534	3.52e-06	3	Xp11.23p11.23	chrX:47,871,701-47,996,008	gene:SSX6;SPACA5B;ZNF630;SPACA5	-	-	score:-1;Gold_Standard_recordes:gssvG40895;other_database_recordes:esv2758866,dgv17n29,nsv471601,nsv4038102,esv2752324,esv25781,esv32909,dgv2286e212,dgv37n14,nsv4047476,nsv442804,nsv517350,esv34308	-	nssv13647168,ChrX:47908872-48000231 gain,Autism,70.10%,Uncertain significance;	-	-	Chromosome Xp11.23-p11.22 duplication syndrome, 300801 , X-linked dominant	-	A duplication of about 124.31Kb in the Xp11.23p11.23 region was detected (copy number: 3). No patient records with similar CNVs were found in the DECIPHER and ClinVar databases. There is one gold-standard CNV record (gssvG40895, frequency: 1.12%) covering this region in the DGV database. Related to the reported region of Xp11.23-p11.22 duplication syndrome (OMIM:300801), this region contains 3 pr…	Benign
19B5347550-1	Male	dup(5q14.1q14.1,210.40K)	5	79391541	79601940	210399	1.46264	4.19e-07	3	5q14.1q14.1	chr5:79,391,541-79,601,940	gene:SERINC5;LOC644936	-	-	score:0;other_database_recordes:nsv4113574	-	-	-	-	-	-	A duplication of about 210.40Kb in the 5q14.1q14.1 region was detected (copy number: 3). No patient records with similar CNVs were found in the DECIPHER and ClinVar databases. One normal person was recorded in DGV and local database. This region contains one protein-coding gene. In conclusion, according to the ClinGen CNV scoring system, a score of 0 is a variable of unknown clinical significance…	VUS
19B5347550-1	Male	dup(Xq26.3q26.3,197.15K)	23	134762444	134959595	197151	2.15123	5.47e-08	2	Xq26.3q26.3	chrX:134,762,444-134,959,595	gene:CT45A1;CT45A5;CT45A3;CT45A4;CT45A2	-	Patient:261810,ChrX:134778358-134910078 Duplication,131.72 kb,Unknown,Inherited from normal parent,inclusion,66.81%,nan; Patient:283542,ChrX:134753254-134966528 Duplication,213.28 kb,Unknown,Unknown,inclusion,92.44%,Abnormality of lipid metabolism, Encephalocele, Encephalopathy, Hydrocephalus, Obesity, Strabismus;	score:0;other_database_recordes:esv2758895,esv27752,nsv527747	Lesch-Nyhan syndrome (LNS) ######in OMIM_BY,except for DECIPHER,2013-08-28,Heterozygous [2%/100%];X-linked heterotaxy (HTX) ######in OMIM_BY,except for DECIPHER,2013-08-28 <4%/100%>;Growth hormone deficiency,Mental retardation X-linked growth horm. Def (MRGH) ######in OMIM_BY,except for DECIPHER,2013-08-28 [1%/100%]	-	-,ChrX:134757970-134905273(GRCh37)x3,Likely benign,Aug 31, 2016,Overlap,72.45%; -,ChrX:134764107-134917010(GRCh37)x3,Benign,Jul 06, 2011,inclusion,77.56%; -,ChrX:134764627-134917010(GRCh37)x3,Benign,Sep 19, 2012,inclusion,77.29%; -,ChrX:134772011-134910953(GRCh37)x2,Benign,Jul 18, 2014,inclusion,70.47%; -,ChrX:134772011-134917010(GRCh37)x2,Benign,Apr 06, 2016,inclusion,73.55%; -,ChrX:134809428-13…	-	-	-	A duplication of about 197.15Kb in the Xq26.3q26.3 region was detected (copy number: 2). No patient records with similar CNVs were found in the DECIPHER and ClinVar databases. There are 3 normal records in DGV and local database. This region contains 9 protein-coding genes. In conclusion, according to the ClinGen CNV scoring system, a score of 0 is a variable of unknown clinical significance. It …	VUS
19S5253038R	Female	dup(1p31.1p31.1,626.23K)	1	74089181	74715406	626225	1.45668	1.57e-08	3	1p31.1p31.1	chr1:74,089,181-74,715,406	gene:LRRIQ3;FPGT;TNNI3K;FPGT-TNNI3K	-	-	score:0;other_database_recordes:nsv1002115,esv3893723,nsv4051173	-	-	-,Chr1:74129905-74702475(GRCh37)x3,Likely benign,Apr 12, 2018,inclusion,91.43%;	-	-	TNNI3K(OMIM:616117,AD)	A duplication of about 626.23Kb (copy number: 3) in the 1p31.1p31.1 region was detected. No patient records with similar CNVs were found in the DECIPHER and ClinVar databases. There are 3 normal records in DGV and the local database. This region Four protein-coding genes including TNNI3K (5'UTR-intron3), among which the key genes and related diseases are detailed as follows: TNNI3K, Cardiac condu…	VUS
19S5253038R	Female	del(1q31.3q31.3,105.96K)	1	196792675	196898631	105956	0.581261	1.92e-06	1	1q31.3q31.3	chr1:196,792,675-196,898,631	gene:CFHR4;CFHR1	CFHR1: EX5-6(PMID:28729035)	Patient:288690,Chr1:196779887-196877502 Deletion,97.62 kb,Likely benign,Paternally inherited, constitutive in father,overlap,80.06%,Abnormality of the skin; Patient:289892,Chr1:196779887-196877502 Deletion,97.62 kb,Likely benign,Unknown,overlap,80.06%,Specific learning disability; Patient:380434,Chr1:196799244-196895943 Deletion,96.70 kb,Uncertain,Uncertain,inclusion,91.26%,Unknown; Patient:37571…	score:-1;Gold_Standard_recordes:gssvL6981,gssvL6982;other_database_recordes:nsv428290,esv2758990,nsv471614,esv26552,nsv8691,dgv733n54,nsv517662,esv3578358,nsv3999,esv3891004,dgv6e203,dgv11e55,dgv528n100,dgv529n100,dgv88e199,nsv548801,dgv43e201,nsv1130635,dgv540n100,dgv747n54,esv3588478,nsv498701,dgv544n100,esv5113,dgv751n54,nsv469599,esv3890993,dgv551n100,dgv28n111,dgv753n54,nsv4065806,dgv553n100…	-	nssv581583,Chr1:196788212-196883398 loss,Developmental delay AND/OR other significant developmental or morphological phenotypes,85.62%,Benign; nssv707325,Chr1:196799273-196891639 loss,Autism,87.17%,Benign; nssv581583,Chr1:196819082-196914268 loss,Developmental delay AND/OR other significant developmental or morphological phenotypes,75.08%,Benign; nssv707339,Chr1:196825165-196891639 loss,Autism,62…	-,Chr1:196779478-196882344(GRCh37)x0,Benign,Jun 13, 2012,Overlap,84.63%; nsv534130,Chr1:196788212-196883398(GRCh37)x1,Benign,Oct 14, 2010,Overlap,85.62%; nsv533585,Chr1:196799273-196891639(GRCh37)x1,Benign,Mar 08, 2011,inclusion,87.17%; -,Chr1:196801025-196901753(GRCh37)x0,Benign,Apr 29, 2016,Overlap,92.12%; nsv533595,Chr1:196825165-196891639(GRCh37)x1,Benign,Mar 08, 2011,inclusion,62.74%;	CFHR1, Genetic Atypical Hemolytic-Uremic Syndrome,C3 Glomerulopathy CFHR4, Genetic Atypical Hemolytic-Uremic Syndrome	-	CFHR1(OMIM:235400,AD,AR),(OMIM:603075,AD)	A deletion of about 105.96Kb in the 1q31.3q31.3 region was detected (copy number: 1). No patient records with similar CNVs were found in the DECIPHER and ClinVar databases. There are 2 gold standard CNV records covering this region in the DGV database. (gssvL6981, frequency: 1.74%; gssvL6982, frequency: 1.66%). This region contains 2 protein-coding genes including CFHR1 (intron1-3'UTR). In summar…	Benign
19S5253038R	Female	del(6q25.1q25.1,126.24K)	6	149925359	150051602	126243	0.55048	6.03e-05	1	6q25.1q25.1	chr6:149,925,359-150,051,602	gene:LATS1;KATNA1;NUP43	-	-	score:0;	-	-	-	-	Chromosome 6q25-q25 deletion syndrome, 612863	-	A deletion of about 126.24Kb in the 6q25.1q25.1 region was detected (copy number: 1). No patient records with similar CNVs were found in the DECIPHER and ClinVar databases. No records of normal persons were found in the DGV and local databases. Related to the reported region of 6q24-q25 deletion syndrome (OMIM:612863), this region contains 3 protein-coding genes. In summary, according to the Clin…	VUS
19S5253038R	Female	dup(16p11.2p11.2,2.02M)	16	32004115	34023150	2019035	1.468	0	3	16p11.2p11.2	chr16:32,004,115-34,023,150	gene:RNU6-76;TP53TG3C;LOC729264;TP53TG3B;LINC00273;LOC390705;HERC2P4;TP53TG3;SLC6A10P	-	-	score:-1;Gold_Standard_recordes:gssvG14616;other_database_recordes:dgv50e203,nsv428325,nsv9439,dgv2839n100,dgv2840n100,dgv814e212,dgv2844n100,nsv527583	16p11.2-p12.1 deletion syndrome ######in OMIM_BY,except for DECIPHER,2013-08-28 <19%/100%>	nssv1605659,Chr16:31804551-34180910 gain,Developmental delay AND/OR other significant developmental or morphological phenotypes,84.96%,Benign; nssv13642521,Chr16:31813210-34056784 gain,Developmental delay AND/OR other significant developmental or morphological phenotypes,89.99%,Benign; nssv1605895,Chr16:31854741-33535315 gain,Developmental delay AND/OR other significant developmental or morpholog…	nsv995006,Chr16:32066967-33773134(GRCh37)x3,Benign,Feb 04, 2013,inclusion,84.50%; nsv533768,Chr16:32486849-33785709(GRCh37)x3,Benign,Mar 08, 2011,inclusion,64.33%;	-	-	-	A duplication of about 2.02Mb in the 16p11.2p11.2 region was detected (copy number: 3). No patient records with similar CNVs were found in the DECIPHER and ClinVar databases. There is one gold-standard CNV record (gssvG14616, frequency: 4.67%) covering this region in the DGV database. This region contains 8 protein-coding genes. In summary, according to the ClinGen CNV scoring system, the score i…	Benign
19S5253089R	Female	dup(4q35.1q35.1,273.17K)	4	186578689	186851856	273167	1.30882	1.49e-07	3	4q35.1q35.1	chr4:186,578,689-186,851,856	gene:SORBS2	-	-	score:0;other_database_recordes:nsv1028146	-	-	-	-	-	-	A duplication of about 273.17Kb in the 4q35.1q35.1 region was detected (copy number: 3). No patient records with similar CNVs were found in the DECIPHER and ClinVar databases. One normal person was recorded in DGV and local database. This region contains one protein-coding gene. In conclusion, according to the ClinGen CNV scoring system, a score of 0 is a variable of unknown clinical significance…	VUS
19S5253089R	Female	dup(9p23p22.3,243.05K)	9	14091014	14334061	243047	1.31535	1.67e-06	3	9p23p22.3	chr9:14,091,014-14,334,061	gene:NFIB	-	-	score:0;	Monosomy 9p syndrome ######in OMIM_BY,except for DECIPHER,2013-08-28 <3%/100%>	-	-,Chr9:14085583-14312724(GRCh37)x4,Benign,Sep 13, 2011,Overlap,91.22%; -,Chr9:14088789-14376038(GRCh37)x3,Benign,May 08, 2012,inclusion在内,84.61%;	-	-	NFIB(OMIM:618286,AD)	A duplication of about 243.05Kb in the 9p23p22.3 region was detected (copy number: 3). No patient records with similar CNVs were found in the DECIPHER and ClinVar databases. No normal records were found in the DGV and local databases. This region contains NFIB ( 1 protein-coding gene including intron10-5'UTR), of which the key genes and related diseases are detailed as follows: NFIB, Macrocephaly…	VUS
19S5253089R	Female	dup(14q21.3q21.3,172.01K)	14	50416719	50588731	172012	1.45895	4.35e-07	3	14q21.3q21.3	chr14:50,416,719-50,588,731	gene:METTL21D;SOS2;C14orf182;C14orf183	-	-	score:0;other_database_recordes:esv28926	14q11.2 syndrome.CHROMOSOME 14q11-q22 DELETION SYNDROME ######in OMIM_BY,except for DECIPHER,2013-08-28 <0%/100%>	-	-	-	-	SOS2(OMIM:616559,AD)	A duplication of about 172.01Kb in the 14q21.3q21.3 region (copy number: 3) was detected. No patient records with similar CNVs were found in the DECIPHER and ClinVar databases. There was 1 normal person record in DGV and the local database. This region Two protein-coding genes including SOS2 (3'UTR-intron21), of which the key genes and related diseases are detailed as follows: SOS2, Noonan Syndro…	VUS	VUS_contain_452 CHD genes(SOS2,dup)
19S5253089R	Female	dup(16p12.3p12.3,616.94K)	16	17592906	18209849	616943	1.39704	1.65e-08	3	16p12.3p12.3	chr16:17,592,906-18,209,849	gene:-	-	-	score:0;other_database_recordes:dgv4924n54,nsv457428,nsv1049647,esv2751550,nsv4531226,esv2758634,esv34395,nsv827581,nsv817723	-	-	-	-	-	-	A duplication of about 616.94Kb in the 16p12.3p12.3 region was detected (copy number: 3). No patient records with similar CNVs were found in the DECIPHER and ClinVar databases. There are 9 normal records in DGV and local database. This region contains 2 protein-coding genes. In conclusion, according to the ClinGen CNV scoring system, a score of 0 is a variable of unknown clinical significance. It…	VUS
19S5347586	Female	dup(2q21.1q21.1,357.12K)	2	130850750	131207865	357115	1.42391	4.82e-08	3	2q21.1q21.1	chr2:130,850,750-131,207,865	gene:IMP4;LOC100216479;MZT2B;CCDC74B;TUBA3E;CCDC74B-AS1;CCDC115;SMPD4;PTPN18;POTEF	-	Patient:308109,Chr2:130964454-131144665 Duplication,180.21 kb,Uncertain,Unknown,inclusion,50.46%,Supravalvular aortic stenosis;	score:-0.3;Gold_Standard_recordes:gssvG21372;other_database_recordes:esv2759092,esv2751826,esv2760631,nsv998333,esv3893326,dgv4073n100	-	nssv583321,Chr2:130786789-131172028 gain,Developmental delay AND/OR other significant developmental or morphological phenotypes,89.96%,Benign; nssv583334,Chr2:130834577-131223148 gain,Developmental delay AND/OR other significant developmental or morphological phenotypes,91.90%,Benign; nssv13639672,Chr2:130861065-131082960 gain,Global developmental delay,62.14%,Uncertain significance; nssv13642974…	nsv497290,Chr2:130786789-131172028(GRCh37)x3,Benign,Nov 30, 2010,Overlap,89.96%; -,Chr2:130805260-131157859(GRCh37)x3,Uncertain significance,Dec 15, 2017,Overlap,86.00%; -,Chr2:130817325-131238042(GRCh37)x3,Uncertain significance,Apr 17, 2018,inclusion在内,84.88%; -,Chr2:130823258-131235417(GRCh37)x3,Benign,Jun 30, 2011,inclusion在内,86.64%; -,Chr2:130825667-131215515(GRCh37)x3,Uncertain significance…	-	-	SMPD4(OMIM:618622,AR);CCDC115(OMIM:616828,AR)	A duplication of about 357.12Kb in the 2q21.1q21.1 region (copy number: 3) was detected. No patient records with similar CNVs were found in the DECIPHER and ClinVar databases. There is 1 gold standard CNV record covering this region in the DGV database. (gssvG21372, frequency: 0.06%). This region contains 8 protein-coding genes including SMPD4 and CCDC115. The details of key genes and related dis…	VUS
19S5347586	Female	del(2q32.1q32.1,119.78K)	2	188039727	188159503	119776	0.581312	8.51e-08	1	2q32.1q32.1	chr2:188,039,727-188,159,503	gene:-	-	-	score:0;other_database_recordes:nsv4078071,dgv4132n100,esv2751839,esv2763652,nsv4073305,dgv4133n100	Split-hand/foot malformation (SHFM5) ######in OMIM_BY,except for DECIPHER,2013-08-28 [0%/100%];Synpolydactyly (SPD1) ######in OMIM_BY,except for DECIPHER,2013-08-28 [0%/100%]	-	-	-	-	-	A deletion of about 119.78Kb in the 2q32.1q32.1 region was detected (copy number: 1). No patient records with similar CNVs were found in the DECIPHER and ClinVar databases. There are 6 normal records in DGV and local database. This region does not contain any known protein-coding genes or other important functional elements. In conclusion, according to the ClinGen CNV scoring system, the score wa…	VUS
19S5347586	Female	del(2p11.2p11.2,1.01M)	2	87212922	88223330	1010408	0.686	0	1	2p11.2p11.2	chr2:87,212,922-88,223,330	gene:MIR4435-1;RGPD1;PLGLB1;LOC285074;RGPD2;PLGLB2;MIR4435-2;LINC00152	-	score:0.1;1 LP/P recorde in decipher Patient:307922,Chr2:87374062-88297268 Deletion,923.21 kb,Likely pathogenic,Uncertain,overlap,84.05%,De novo constitutive; Patient:253833,Chr2:87244621-87965119 Deletion,720.50 kb,Unknown,Inherited from normal parent,inclusion,71.31%,nan; Patient:255641,Chr2:87244650-87965089 Deletion,720.44 kb,Unknown,Inherited from normal parent,inclusion,71.30%,nan;	score:0;other_database_recordes:esv2759073,esv2763649,dgv3889n100	-	nssv1602629,Chr2:87149181-87786544 loss,Developmental delay AND/OR other significant developmental or morphological phenotypes,56.77%,Likely benign; nssv1601544,Chr2:87178838-87786544 loss,Abnormality of the head;Abnormality of vision;Genu recurvatum;Short stature,56.77%,Likely benign; nssv1602111,Chr2:87229584-87786544 loss,Developmental delay AND/OR other significant developmental or morphologi…	nsv916253,Chr2:87295670-88005429(GRCh37)x1,Likely benign,Sep 21, 2012,inclusion,70.24%; nsv492214,Chr2:87325327-88005429(GRCh37)x1,Benign/Likely benign,Sep 21, 2012,inclusion,67.31%; nsv497865,Chr2:87376073-88005429(GRCh37)x1,Likely benign,Sep 21, 2012,inclusion,62.29%; nsv534399,Chr2:87376077-87954920(GRCh37)x1,Benign,Nov 30, 2009,inclusion,57.29%; nsv1067690,Chr2:87376077-88005418(GRCh37)x1,Ben…	-	Chromosome 2p12-p11.2 deletion syndrome, 613564	-	A deletion of about 1.01Mb in the 2p11.2p11.2 region was detected (copy number: 1). One patient record with a CNV of similar size was found in the DECIPHER database. There are 3 normal records in DGV and local database. Related to the reported region of 2p12-p11.2 deletion syndrome (OMIM:613564), this region contains 4 protein-coding genes. In conclusion, according to the ClinGen CNV scoring syst…	VUS
19S5347586	Female	dup(14q11.2q11.2,1.18M)	14	19267006	20443480	1176474	1.397	0	3	14q11.2q11.2	chr14:19,267,006-20,443,480	gene:OR4Q3;OR4K1;OR4K5;LOC642426;OR4M1;OR11H12;OR4N2;POTEG;OR11H2;POTEM;OR4K2	-	-	score:-1;Gold_Standard_recordes:gssvG10808;other_database_recordes:esv23873,esv3892461,nsv1048393,dgv1753n100,dgv33e203,esv33527,dgv3489n54,dgv1757n100,dgv1759n100,nsv9117	14q11.2 syndrome.CHROMOSOME 14q11-q22 DELETION SYNDROME ######in OMIM_BY,except for DECIPHER,2013-08-28 <2%/100%>	nssv13653332,Chr14:19057055-20427125 gain,Global developmental delay,98.61%,Benign; nssv1606545,Chr14:19068793-20392602 gain,Developmental delay AND/OR other significant developmental or morphological phenotypes,95.68%,Benign; nssv1605839,Chr14:19078693-20425497 gain,Developmental delay AND/OR other significant developmental or morphological phenotypes,98.47%,Benign; nssv13643066,Chr14:19100771-2…	nsv530768,Chr14:19323022-20180453(GRCh37)x3,Uncertain significance,Aug 11, 2011,inclusion,72.88%; nsv533480,Chr14:19376792-20414203(GRCh37)x3,Benign,Feb 06, 2013,inclusion,88.18%; nsv533644,Chr14:19554412-20409332(GRCh37)x3,Benign,Mar 08, 2011,inclusion,72.67%; nsv533588,Chr14:19689326-20420820(GRCh37)x3,Benign,Mar 08, 2011,inclusion,62.18%;	-	-	-	A duplication of about 1.18Mb in the 14q11.2q11.2 region was detected (copy number: 3). No patient records with similar CNVs were found in the DECIPHER and ClinVar databases. There is 1 gold-standard CNV record (gssvG10808, frequency: 4.13%) covering this region in the DGV database. This region contains 11 protein-coding genes. In summary, according to the ClinGen CNV scoring system, the score is…	Benign
19S5347588	Male	dup(1p21.1p21.1,190.28K)	1	104092291	104282566	190275	1.30769	1.93e-06	3	1p21.1p21.1	chr1:104,092,291-104,282,566	gene:RNPC3;AMY1A;AMY2A;AMY1C;AMY2B;ACTG1P4;AMY1B	-	Patient:300757,Chr1:104105553-104301367 Duplication,195.81 kb,Uncertain,Uncertain,overlap,93.03%,Unknown; Patient:276131,Chr1:104096482-104211056 Duplication,114.58 kb,Unknown,Unknown,inclusion,60.21%,nan;	score:-1;Gold_Standard_recordes:gssvG1320;other_database_recordes:esv2758954,nsv428157,dgv213n100,nsv526367,nsv830915,esv3893856,dgv392n54,dgv218n100,nsv1012949,dgv2e203,dgv68e212,nsv10428,esv23292,nsv517215,nsv546976	-	nssv3395785,Chr1:104124935-104297301 gain,Developmental delay AND/OR other significant developmental or morphological phenotypes,82.84%,Benign;	nsv534222,Chr1:104124935-104297301(GRCh37)x3,Benign,Oct 01, 2010,Overlap,82.84%;	-	-	RNPC3(OMIM:618160,AR)	A duplication of about 190.28Kb in the 1p21.1p21.1 region (copy number: 3) was detected. No patient records with similar CNVs were found in the DECIPHER and ClinVar databases. There is 1 gold standard CNV record covering this region in the DGV database. (gssvG1320, frequency: 1.60%). This region contains 6 protein-coding genes including RNPC3 (intron12-3'UTR). In summary, according to the ClinGen…	Benign
19S5347588	Male	dup(Yq11.223q11.23,3.90M)	24	24777758	28678454	3900696	1.688	0	2	Yq11.223q11.23	chrY:24,777,758-28,678,454	gene:BPY2;CDY1B;GOLGA2P3Y;TTTY3;TTTY4;TTTY3B;TTTY4B;CDY1;CSPG4P1Y;TTTY17A;BPY2B;TTTY17B;GOLGA2P2Y;TTTY4C;DAZ4;DAZ3;DAZ2;TTTY17C;BPY2C;DAZ1	-	Patient:1565,ChrY:25748445-28231032 Duplication,2.48 Mb,Unknown,Unknown,inclusion,63.64%,Abnormality of the upper respiratory tract, Bifid tongue, Broad foot, Broad hallux, Depressed nasal ridge, Frontal bossing, Gingival overgrowth, Hoarse voice, Hypertelorism, Intellectual disability, Long palpebral fissure, Low posterior hairline, Pes cavus, Short foot, Short nose, Synophrys, Thick eyebrow, Wi…	score:0;	AZFb+AZFc <38%/77%>;AZFb <21%/33%>;AZFc <100%/78%>	nssv13643160,ChrY:24640516-28469464 gain,Global developmental delay,94.64%,Benign; nssv13644808,ChrY:24648785-27593899 gain,Global developmental delay,72.20%,Benign; nssv13645830,ChrY:24648785-28455771 gain,Global developmental delay,94.29%,Benign; nssv1605568,ChrY:24872130-28423926 gain,Developmental delay AND/OR other significant developmental or morphological phenotypes,91.06%,Benign; nssv1606…	-,ChrY:24461432-28701583(GRCh37)x3,Benign,Apr 24, 2012,inclusion在内,91.99%; -,ChrY:24461432-28742675(GRCh37)x3,Benign,Oct 01, 2012,inclusion在内,91.11%; -,ChrY:24500602-28727063(GRCh37)x3,Benign,Jan 06, 2012,inclusion在内,92.29%; -,ChrY:24500602-28742675(GRCh37)x3,Benign,Feb 26, 2013,inclusion在内,91.95%; -,ChrY:24522363-28701583(GRCh37)x3,Benign,Dec 12, 2012,inclusion在内,93.34%; -,ChrY:24522363-28727063…	-	-	-	A duplication of about 3.90Mb in the Yq11.223q11.23 region was detected (copy number: 2). No patient records with similar CNVs were found in the DECIPHER and ClinVar databases. No records of normal persons were found in the DGV and local databases. This region contains 9 protein-coding genes. In conclusion, according to the ClinGen CNV scoring system, a score of 0 is a variable of unknown clinica…	VUS
19S5347596	Male	dup(7q36.1q36.2,1.05M)	7	152494420	153549275	1054855	1.48	0	3	7q36.1q36.2	chr7:152,494,420-153,549,275	gene:ACTR3B	-	Patient:262871,Chr7:152937071-153527288 Duplication,590.22 kb,Likely benign,None,inclusion,55.95%,Unknown; Patient:289940,Chr7:152947401-153526670 Duplication,579.27 kb,Likely benign,Unknown,inclusion,54.91%,Abnormality of body weight, Intellectual disability; Patient:331150,Chr7:152947401-153526670 Duplication,579.27 kb,Likely pathogenic,Unknown,inclusion,54.91%,Aplasia/Hypoplasia of the testes,…	score:0;	-	nssv13649368,Chr7:152587274-153134778 gain,Developmental delay AND/OR other significant developmental or morphological phenotypes,51.90%,Likely benign; nssv1495315,Chr7:152674212-153203028 gain,Global developmental delay,50.13%,Uncertain significance; nssv13650354,Chr7:152728101-153282441 gain,Global developmental delay,52.55%,Benign; nssv13651296,Chr7:152728101-153301264 gain,Global developmenta…	-,Chr7:152502421-153499951(GRCh37)x3,Likely benign,Oct 31, 2018,inclusion,94.57%; -,Chr7:152921838-153528326(GRCh37)x3,Benign,Feb 27, 2013,inclusion,57.49%; nsv2771230,Chr7:152944260-153525679(GRCh37)x3,Uncertain significance,Jun 22, 2015,inclusion,55.12%;	-	-	-	A duplication of about 1.05Mb in the 7q36.1q36.2 region was detected (copy number: 3). No patient records with similar CNVs were found in the DECIPHER and ClinVar databases. No records of normal persons were found in the DGV and local databases. This region contains 2 protein-coding genes. In conclusion, according to the ClinGen CNV scoring system, a score of 0 is a variable of unknown clinical s…	VUS
19S5347605	Female	dup(5q13.1q13.1,459.68K)	5	67715732	68175412	459680	1.4484	2.31e-08	3	5q13.1q13.1	chr5:67,715,732-68,175,412	gene:-	-	-	score:0;	-	-	-	-	-	-	A 459.68Kb repeat (copy number: 3) in the 5q13.1q13.1 region was detected. No patient records with similar CNVs were found in the DECIPHER and ClinVar databases. No records of normal persons were found in the DGV and local databases. This region does not contain any known protein-coding genes or other important functional elements. In conclusion, according to the ClinGen CNV scoring system, the s…	VUS
19S5347605	Female	del(8p22p22,287.40K)	8	16539246	16826647	287401	0.522633	9.7e-09	1	8p22p22	chr8:16,539,246-16,826,647	gene:-	-	-	score:0;other_database_recordes:nsv8304,esv2669938,nsv4155183	-	-	-,Chr8:16538391-16799989(GRCh37)x1,Benign,Sep 30, 2010,Overlap,90.72%;	-	-	-	A deletion of about 287.40Kb in the 8p22p22 region was detected (copy number: 1). No patient records with similar CNVs were found in the DECIPHER and ClinVar databases. There are 3 normal records in DGV and local database. This region does not contain any known protein-coding genes or other important functional elements. In conclusion, according to the ClinGen CNV scoring system, the score was -0…	VUS
19S5347605	Female	dup(16p11.2p11.2,2.05M)	16	31976600	34023150	2046550	1.464	0	3	16p11.2p11.2	chr16:31,976,600-34,023,150	gene:TP53TG3;SLC6A10P;LOC390705;RNU6-76;TP53TG3C;HERC2P4;LINC00273;LOC729264;TP53TG3B	-	-	score:-1;Gold_Standard_recordes:gssvG14616;other_database_recordes:dgv50e203,nsv428325,nsv9439,dgv2839n100,dgv2840n100,dgv814e212,dgv2844n100,nsv527583	16p11.2-p12.1 deletion syndrome ######in OMIM_BY,except for DECIPHER,2013-08-28 <19%/100%>	nssv1605659,Chr16:31804551-34180910 gain,Developmental delay AND/OR other significant developmental or morphological phenotypes,86.12%,Benign; nssv13642521,Chr16:31813210-34056784 gain,Developmental delay AND/OR other significant developmental or morphological phenotypes,91.22%,Benign; nssv1605895,Chr16:31854741-33535315 gain,Developmental delay AND/OR other significant developmental or morpholog…	nsv995006,Chr16:32066967-33773134(GRCh37)x3,Benign,Feb 04, 2013,inclusion,83.37%; nsv533768,Chr16:32486849-33785709(GRCh37)x3,Benign,Mar 08, 2011,inclusion,63.47%;	-	-	-	A duplication of about 2.05Mb in the 16p11.2p11.2 region was detected (copy number: 3). No patient records with similar CNVs were found in the DECIPHER and ClinVar databases. There is one gold-standard CNV record (gssvG14616, frequency: 4.67%) covering this region in the DGV database. This region contains 8 protein-coding genes. In summary, according to the ClinGen CNV scoring system, the score i…	Benign
19S5347605	Female	del(22q11.21q11.21,2.60M)	22	18920346	21517754	2597408	0.509	0	1	22q11.21q11.21	chr22:18,920,346-21,517,754	gene:SERPIND1;MIR1286;UFD1L;MIR3618;COMT;ARVCF;P2RX6P;DGCR2;DGCR14;TMEM191B;SEPT5;P2RX6;TSSK2;GNB1L;CDC45;DGCR11;MED15;CLDN5;SNAP29;TRMT2A;LOC388849;GSC2;DGCR10;ZNF74;KLHL22;DGCR8;PI4KAP1;DGCR5;THAP7-AS1;SLC7A4;GP1BB;LOC400891;MIR185;PI4KA;SLC25A1;CLTCL1;BCRP2;RANBP1;POM121L4P;LOC150197;TMEM191A;LZTR1;DGCR9;AIFM3;MIR4761;C22orf29;CRKL;SEPT5-GP1BB;DGCR6L;RIMBP3;HIRA;LOC284865;TXNRD2;TBX1;MRPL40;LO…	TBX1: entire gene(PMID:23918631, Velocardiofacial syndrome; PMID:25516202, Tetralogy of Fallot; PMID:25205790, Tetralogy of Fallot; PMID:27484032, Digeorge syndrome; PMID:21497890, Digeorge syndrome; PMID:28035386, Tetralogy of Fallot; PMID:19597493, Tetralogy of Fallot; PMID:24826987; PMID:19137569), chr22:18,729,944-21,704,972(PMID:26884814, Digeorge sybdrome), EX2-7(PMID:26036351, Tetralogy of…	-	score:0;	Cat-eye syndrome (CES);inv dup(22) (q11.2) ######in OMIM_BY,except for DECIPHER,2013-08-28 <60%/100%>;22q11 deletion syndrome (Velocardiofacial / DiGeorge syndrome) [100%/94%];22q11 duplication syndrome <100%/94%>	nssv579957,Chr22:18627819-21440655 loss,Global developmental delay,97.03%,Pathogenic; nssv1495089,Chr22:18628019-21464119 loss,Developmental delay AND/OR other significant developmental or morphological phenotypes,97.94%,Pathogenic; nssv579958,Chr22:18628019-21505417 loss,Global developmental delay,99.53%,Pathogenic; nssv13644385,Chr22:18628132-21561468 loss,Global developmental delay,88.55%,Path…	score:0.30;108 P/LP recordes in clinvar nsv529810,Chr22:18627819-21440655(GRCh37)x1,Pathogenic,Aug 12, 2011,Overlap,97.03%; nsv869173,Chr22:18628019-21464119(GRCh37)x1,Pathogenic,Dec 02, 2011,Overlap,97.94%; nsv1067748,Chr22:18628019-21505417(GRCh37)x1,Pathogenic,Aug 12, 2011,Overlap,99.53%; nsv497937,Chr22:18628147-21440515(GRCh37)x1,Pathogenic,Sep 30, 2010,Overlap,97.03%; nsv995959,Chr22:186442…	CLTCL1, Congenital Insensitivity to Pain Overview LZTR1, Schwannomatosis SLC25A1, Congenital Myasthenic Syndromes TBX1, 22q11.2 Deletion Syndrome	22q11.2 deletion syndrome (Velocardiofacial/ DiGeorge syndrome), 192430/188400 , Autosomal dominant	PRODH(OMIM:600850,AD);TBX1(OMIM:217095,AD),(OMIM:187500,AD),(OMIM:192430,AD),(OMIM:188400,AD);COMT(OMIM:181500,AD);RTN4R(OMIM:181500,AD);SERPIND1(OMIM:612356,AD);LZTR1(OMIM:616564,AD),(OMIM:615670,AD);PRODH(OMIM:239500,AR);SLC25A1(OMIM:618197,AR),(OMIM:615182,AR);CDC45(OMIM:617063,AR);GP1BB(OMIM:231200,AR);TXNRD2(OMIM:617825,AR);SCARF2(OMIM:600920,AR);PI4KA(OMIM:616531,AR);SNAP29(OMIM:609528,AR);…	A deletion of about 2.60Mb in the 22q11.21q11.21 region was detected (copy number: 1). 108 patient records with CNVs of similar size were found in the ClinVar database. No normal records were found in the DGV and local databases. The same as 22q11. 2 deletion syndrome (cardiofacial syndrome/Digeorge syndrome) (OMIM:192430) is related to the reported region and covers its key gene TBX1. 22q11.2 de…	Pathogenic
19S5347608	Male	dup(2p22.2p22.2,185.22K)	2	37959771	38144987	185216	1.34003	6.25e-06	3	2p22.2p22.2	chr2:37,959,771-38,144,987	gene:-	-	-	score:0;other_database_recordes:esv2759043	-	-	-	-	-	-	A duplication of about 185.22Kb in the 2p22.2p22.2 region was detected (copy number: 3). No patient records with similar CNVs were found in the DECIPHER and ClinVar databases. One normal person was recorded in DGV and local database. This region does not contain any known protein-coding genes or other important functional elements. In conclusion, according to the ClinGen CNV scoring system, the s…	VUS
20S10556845	Male	del(1q42.13q44,18.42M)	1	230483383	248908210	18424827	0.512	0	1	1q42.13q44	chr1:230,483,383-248,908,210	gene:C1orf101;OR14C36;OR2M4;LINC00184;SNORA14B;PCNXL2;TSNAX-DISC1;AGT;ZNF670;OR2C3;OR2T10;OR2M3;MIR3123;OR2T4;EFCAB2;LOC149373;OR2L3;LGALS8;OR2L2;NLRP3;KIF26B;OR2G3;OR2B11;LOC100506810;OR2W3;RGS7;ARID4B;LOC255654;ACTN2;OR14I1;ZNF124;SPRTN;C1orf131;RPS7P5;IRF2BP2;LOC100130331;OR2T35;COG2;OR11L1;OR2G2;LOC339529;WDR64;SLC35F3;C1orf229;C1orf100;ZNF695;PLD5;ZNF669;GPR137B;EXO1;AKT3;LOC646627;SMYD3;KCN…	DISC1: entire gene(PMID:21739582), chr1:231828151-231933482(PMID:26749308), chr1:229,277,960-230,007,247(PMID:21792059) RYR2: EX3(PMID:19216760; PMID:19926015; PMID:25835811; PMID:26018045; PMID:17875969; PMID:24394973), EX16(PMID:27663074) FH: entire gene(PMID:22069215; PMID:28196407; PMID:26275867; PMID:11865300; PMID:12761039), EX1(PMID:28300276; PMID:28196407; PMID:18503824), EX1-10(PMID:2830…	Patient:390355,Chr1:235473960-249233096 Deletion,13.76 Mb,Likely pathogenic,De novo constitutive,overlap,72.91%,Abnormality of the umbilicus, Cleft palate, Cryptorchidism, Delayed closure of the anterior fontanelle, Finger clinodactyly, Hypoplastic nipples, Intellectual disability, Microcephaly, Micropenis, Microphthalmia, Non-midline cleft lip, Periorbital fullness, Premature birth, Prominent oc…	score:0;	-	nssv577246,Chr1:228308641-241907208 loss,Developmental delay AND/OR other significant developmental or morphological phenotypes,62.00%,Pathogenic; nssv577246,Chr1:230106271-243677283 loss,Developmental delay AND/OR other significant developmental or morphological phenotypes,71.61%,Pathogenic; nssv577246,Chr1:230242018-243840585 loss,Developmental delay AND/OR other significant developmental or mo…	score:0.10;1 P/LP recordes in clinvar nsv529635,Chr1:230242018-243840585(GRCh37)x1,Pathogenic,Aug 12, 2011,Overlap,72.50%; nsv532653,Chr1:232233214-249212809(GRCh37)x1,Pathogenic,Aug 12, 2011,Overlap,90.50%; nsv2777607,Chr1:235374095-249224684(GRCh37)x1,Pathogenic,-,Overlap,73.46%; nsv2770405,Chr1:235797384-249224684(GRCh37)x1,Pathogenic,May 05, 2014,Overlap,71.16%; nsv817493,Chr1:236719382-24921…	ACTN2, Hypertrophic Cardiomyopathy Overview,Dilated Cardiomyopathy Overview AKT3, MPPH Syndrome COG2, Congenital Disorders of N-Linked Glycosylation and Multiple Pathway Overview EDARADD, Hypohidrotic Ectodermal Dysplasia FH, Fumarate Hydratase Deficiency,Hereditary Leiomyomatosis and Renal Cell Cancer LYST, Chediak-Higashi Syndrome MTR, Disorders of Intracellular Cobalamin Metabolism RYR2, Arrhy…	Chromosome 1q41-q42 deletion syndrome, 612530 , Isolated cases	AGT(OMIM:145500,AD);EGLN1(OMIM:609820,AD),(OMIM:609070,AD);DISC1(OMIM:604906,AD),(OMIM:181500,AD);DISC2(OMIM:181500,AD),(OMIM:181500,AD);IRF2BP2(OMIM:617765,AD);EDARADD(OMIM:614940,AD);ACTN2(OMIM:618655,AD),(OMIM:612158,AD),(OMIM:618654,AD);MTR(OMIM:601634,AD);RYR2(OMIM:600996,AD),(OMIM:604772,AD);GREM2(OMIM:617275,AD);FH(OMIM:150800,AD);AKT3(OMIM:615937,AD);HNRNPU(OMIM:617391,AD);NLRP3(OMIM:1919…	A deletion of about 18.42Mb in the 1q42.13q44 region was detected (copy number: 1). One patient record with a CNV of similar size was found in the ClinVar database. No records of normal persons were found in the DGV and local databases. Related to the reported region of chromosome 1q41-q42 deletion syndrome (OMIM:612530), this region contains more than 34 protein-coding genes, including AGT, EGLN…	Pathogenic
20S10556849	Female	dup(16p11.2p11.2,1.45M)	16	31956589	33408223	1451634	1.618	0	3	16p11.2p11.2	chr16:31,956,589-33,408,223	gene:LOC390705;HERC2P4;TP53TG3B;TP53TG3;LOC729264;SLC6A10P;TP53TG3C	-	-	score:-1;Gold_Standard_recordes:gssvG14616;other_database_recordes:dgv50e203,nsv428325,nsv9439,dgv2839n100,dgv2840n100,nsv433444,dgv814e212,dgv2844n100,esv29952,nsv1062513,nsv527583,nsv821684	16p11.2-p12.1 deletion syndrome ######in OMIM_BY,except for DECIPHER,2013-08-28 <13%/100%>	nssv1605895,Chr16:31854741-33535315 gain,Developmental delay AND/OR other significant developmental or morphological phenotypes,86.38%,Benign; nssv13638331,Chr16:31893599-32693591 gain,Global developmental delay,50.77%,Benign; nssv1605397,Chr16:31940874-33330552 gain,Developmental delay AND/OR other significant developmental or morphological phenotypes,94.65%,Benign; nssv1605895,Chr16:31947240-33…	-	-	-	-	A duplication of about 1.45Mb in the 16p11.2p11.2 region was detected (copy number: 3). No patient records with similar CNVs were found in the DECIPHER and ClinVar databases. There is one gold-standard CNV record (gssvG14616, frequency: 4.67%) covering this region in the DGV database. This region contains 8 protein-coding genes. In summary, according to the ClinGen CNV scoring system, the score i…	Benign
20S13051973	Male	dup(4q26q26,209.30K)	4	118940599	119149900	209301	1.79161	4.99e-08	3	4q26q26	chr4:118,940,599-119,149,900	gene:NDST3	-	-	score:0;other_database_recordes:esv2759279,esv34354,nsv4094273	-	-	-	-	-	-	A duplication of about 209.30Kb in the 4q26q26 region was detected (copy number: 3). No patient records with similar CNVs were found in the DECIPHER and ClinVar databases. There are 3 normal records in DGV and local database. This region contains one protein-coding gene. In summary, according to the ClinGen CNV scoring system, a score of 0 is a variable of unknown clinical significance. It is rec…	VUS
20S13051973	Male	del(9p23p23,230.10K)	9	11952889	12182988	230099	0.526043	1.02e-07	1	9p23p23	chr9:11,952,889-12,182,988	gene:-	-	Patient:317612,Chr9:12021757-12186172 Deletion,164.42 kb,Unknown,Unknown,overlap,70.07%,nan; Patient:317639,Chr9:11983904-12111365 Deletion,127.46 kb,Unknown,Unknown,inclusion,55.39%,nan;	score:-0.45;Gold_Standard_recordes:gssvL128533,gssvL128554;other_database_recordes:dgv2703n166,esv2764137,dgv2706n166,nsv613449,nsv517379,esv2759670,nsv1019966,dgv9e224,dgv1446e214,nsv471283,dgv7423n100,dgv2709n166,dgv257e55,dgv12535n54,dgv2134e212,dgv7426n100,nsv8417,nsv466201,dgv7431n100,esv2738207,dgv2719n166,dgv12548n54,nsv4183389,dgv10e224,dgv7437n100,esv3891605,dgv12551n54,dgv2721n166,nsv11…	Monosomy 9p syndrome ######in OMIM_BY,except for DECIPHER,2013-08-28 [3%/100%]	nssv13650537,Chr9:11942416-12170177 loss,Global developmental delay,94.43%,Benign; nssv13650537,Chr9:11952416-12180177 loss,Global developmental delay,98.78%,Benign;	-	-	-	-	A deletion of about 230.10Kb in the 9p23p23 region was detected (copy number: 1). No patient records with similar CNVs were found in the DECIPHER and ClinVar databases. There are 2 gold-standard CNV records covering this region in the DGV database (gssvL128533, frequency: 0.15%; gssvL128554, frequency: 0.44%). This region does not contain any known protein-coding genes or other important function…	Benign
20S13051973	Male	del(10q22.3q22.3,153.11K)	10	81479751	81632860	153109	0.506491	5.69e-05	1	10q22.3q22.3	chr10:81,479,751-81,632,860	gene:LOC642361	-	-	score:0;	Chromosome 10q22.3-q23.31 microdeletion ######in OMIM_BY,except for DECIPHER,2013-08-28 [1%/100%]	-	-	-	Chromosome 10q22.3-q23.2 deletion syndrome, 612242	-	A deletion of about 153.11Kb in the 10q22.3q22.3 region was detected (copy number: 1). No patient records with similar CNVs were found in the DECIPHER and ClinVar databases. No records of normal persons were found in the DGV and local databases. It is related to the reported region of 10q23 deletion syndrome (OMIM:612242), but does not cover its key genes BMPR1A and PTEN. This region contains one…	VUS
20S13051973	Male	del(22q11.21q11.21,1.56M)	22	18815839	20373183	1557344	0.516	0	1	22q11.21q11.21	chr22:18,815,839-20,373,183	gene:ARVCF;DGCR8;TSSK2;DGCR6L;DGCR6;CDC45;SEPT5;DGCR11;MRPL40;MIR3618;C22orf39;LOC729444;LOC284865;TRMT2A;SEPT5-GP1BB;MIR185;C22orf29;COMT;DGCR5;DGCR2;DGCR14;RTN4R;MIR1286;TBX1;LOC150185;UFD1L;CLTCL1;MIR4761;C22orf25;HIRA;LOC388849;SLC25A1;GSC2;DGCR10;CLDN5;LOC150197;PRODH;DGCR9;GNB1L;MIR1306;ZDHHC8;TXNRD2;RANBP1;GP1BB	PRODH: entire gene(PMID:28851938; PMID:28202261; PMID:12217952; PMID:21448237) TBX1: entire gene(PMID:23918631, Velocardiofacial syndrome; PMID:25516202, Tetralogy of Fallot; PMID:25205790, Tetralogy of Fallot; PMID:27484032, Digeorge syndrome; PMID:21497890, Digeorge syndrome; PMID: 28035386, Tetralogy of Fallot; PMID:19597493, Tetralogy of Fallot; PMID:24826987, Pulmonary atresia; PMID:19137569…	-	score:0;	Cat-eye syndrome (CES);inv dup(22) (q11.2) ######in OMIM_BY,except for DECIPHER,2013-08-28 <36%/100%>;22q11 deletion syndrome (Velocardiofacial / DiGeorge syndrome) [55%/87%];22q11 duplication syndrome <55%/87%>	nssv582964,Chr22:18691704-19835417 loss,Developmental delay AND/OR other significant developmental or morphological phenotypes,65.47%,Uncertain significance; nssv583054,Chr22:18706001-20311763 loss,Craniosynostosis,96.06%,Pathogenic; nssv583054,Chr22:18718488-20324240 loss,Craniosynostosis,96.86%,Pathogenic; nssv579990,Chr22:18874456-20306317 loss,Developmental delay AND/OR other significant deve…	score:0.30;17 P/LP recordes in clinvar -,Chr22:18650746-19743640(GRCh37)x1,Benign,Mar 13, 2013,Overlap,59.58%; nsv533893,Chr22:18706001-20311763(GRCh37)x1,Pathogenic,Dec 22, 2010,Overlap,96.06%; nsv529828,Chr22:18874456-20306317(GRCh37)x1,Pathogenic,Aug 12, 2011,inclusion,91.94%; -,Chr22:18889490-20312668(GRCh37)x1,Pathogenic,Sep 25, 2013,inclusion,91.38%; nsv529829,Chr22:18890271-20328113(GRCh37…	CLTCL1, Congenital Insensitivity to Pain Overview SLC25A1, Congenital Myasthenic Syndromes TBX1, 22q11.2 Deletion Syndrome	22q11.2 deletion syndrome (Velocardiofacial/ DiGeorge syndrome), 192430/188400 , Autosomal dominant	PRODH(OMIM:600850,AD);TBX1(OMIM:217095,AD),(OMIM:187500,AD),(OMIM:192430,AD),(OMIM:188400,AD);COMT(OMIM:181500,AD);RTN4R(OMIM:181500,AD);PRODH(OMIM:239500,AR);SLC25A1(OMIM:618197,AR),(OMIM:615182,AR);CDC45(OMIM:617063,AR);GP1BB(OMIM:231200,AR);TXNRD2(OMIM:617825,AR)	A deletion of about 1.56Mb in the 22q11.21q11.21 region was detected (copy number: 1). 17 patient records with CNVs of similar size were found in the ClinVar database. No normal records were found in the DGV and local databases. Similar to 22q11. 2 deletion syndrome (cardiofacial syndrome/Digeorge syndrome) (OMIM:192430) is related to the reported region and covers its key gene TBX1. 22q11.2 dele…	Pathogenic
20S2200077	Male	dup(2p24.3p24.3,794.98K)	2	13548899	14343881	794982	1.82883	3.42e-08	4	2p24.3p24.3	chr2:13,548,899-14,343,881	gene:-	-	-	score:0;other_database_recordes:nsv4060023,esv3891537	Feingold syndrome ######in OMIM_BY,except for DECIPHER,2013-08-28 <17%/100%>	nssv582873,Chr2:13468163-14105443 gain,Global developmental delay,70.01%,Uncertain significance; nssv582873,Chr2:13525739-14163019 gain,Global developmental delay,77.25%,Uncertain significance; nssv582873,Chr2:13608288-14245568 gain,Global developmental delay,80.16%,Uncertain significance;	nsv534290,Chr2:13608288-14245568(GRCh37)x3,Uncertain significance,Dec 22, 2010,inclusion,80.16%;	-	-	-	A duplication of about 794.98Kb in the 2p24.3p24.3 region was detected (copy number: 4). No patient records with similar CNVs were found in the DECIPHER and ClinVar databases. There are 2 normal records in DGV and local database. This region does not contain any known protein-coding genes or other important functional elements. In conclusion, according to the ClinGen CNV scoring system, the score…	VUS
20S2200077	Male	del(18q21.33q23,16.96M)	18	61055081	78013427	16958346	0.547	0	1	18q21.33q23	chr18:61,055,081-78,013,427	gene:CDH19;NFATC1;HMSD;DSEL;ZNF516;RBFA;PARD6G-AS1;MIR5011;LOC284294;LINC00305;ZNF236;SOCS6;ZNF407;TIMM21;LOC339298;MBP;CDH7;SERPINB13;LOC100505817;ZADH2;LOC400654;FAM69C;LOC643542;CNDP2;CD226;CCDC102B;KCNG2;CYB5A;TXNL4A;SERPINB5;C18orf63;LOC284276;SERPINB7;CTDP1;GALR1;SALL3;SERPINB10;SERPINB4;LOC400655;CNDP1;PQLC1;TSHZ1;SERPINB8;VPS4B;RTTN;TMX3;ATP9B;SERPINB2;LOC100131655;NETO1;SERPINB11;FBXO15;…	TSHZ1: entire gene(PMID:22152683, Aural atresia, congenital) TXNL4A: entire gene(PMID:25434003, Burn-Mckeown syndrome), EX3(PMID:25434003, Burn-Mckeown syndrome), Promoter(PMID:25434003, Burn-Mckeown syndrome)	-	score:0;	Chromosome 18q deletion syndrome ######in OMIM_BY,except for DECIPHER,2013-08-28 [98%/28%]	nssv1605185,Chr18:57664166-78012829 loss,Atrial septal defect;Constipation;Delayed speech and language development;Foot dorsiflexor weakness;Hearing impairment;Hydronephrosis;Hypospadias;Hypothyroidism;Intellectual disability;Kyphosis;Neurodevelopmental delay;Oral cleft;Pituitary dwarfism;Subglottic stenosis;Vesicoureteral reflux,100.00%,Pathogenic; nssv13639650,Chr18:58768873-78014123 loss,Globa…	score:0.30;28 P/LP recordes in clinvar nsv917173,Chr18:57664166-78012829(GRCh37)x1,Pathogenic,May 03, 2012,Overlap,100.00%; nsv2770009,Chr18:58768873-78014123(GRCh37)x1,Pathogenic,Dec 02, 2014,inclusion在内,88.12%; nsv530457,Chr18:59243242-78010032(GRCh37)x1,Pathogenic,Jan 27, 2011,Overlap,99.98%; nsv993542,Chr18:59280571-78009973(GRCh37)x1,Pathogenic,Apr 30, 2011,Overlap,99.98%; nsv2770504,Chr18:5…	CTDP1, Congenital Cataracts, Facial Dysmorphism, and Neuropathy TXNL4A, Burn-McKeown Syndrome	Chromosome 18q deletion syndrome, 601808 , Autosomal dominant; Chromosome 18 pericentric inversion, 609334	TSHZ1(OMIM:607842,AD);SERPINB7(OMIM:615598,AR);SERPINB8(OMIM:617115,AR);RTTN(OMIM:614833,AR);CYB5A(OMIM:250790,AR);CTDP1(OMIM:604168,AR);TXNL4A(OMIM:608572,AR)	A deletion of about 16.96Mb in the 18q21.33q23 region was detected (copy number: 1). 28 patient records with CNVs of similar size were identified in the ClinVar database. No records of normal persons were found in the DGV and local databases. It is related to the reported region of 18q deletion syndrome (OMIM:601808) and covers its key gene TSHZ1. 18q deletion syndrome is a disease with a highly …	Pathogenic
20S2200078	Female	dup(2q21.1q21.1,357.12K)	2	130850750	131207865	357115	1.41491	5.14e-08	3	2q21.1q21.1	chr2:130,850,750-131,207,865	gene:SMPD4;TUBA3E;PTPN18;IMP4;CCDC115;CCDC74B-AS1;POTEF;LOC100216479;CCDC74B;MZT2B	-	Patient:308109,Chr2:130964454-131144665 Duplication,180.21 kb,Uncertain,Unknown,inclusion,50.46%,Supravalvular aortic stenosis;	score:-0.3;Gold_Standard_recordes:gssvG21372;other_database_recordes:esv2759092,esv2751826,esv2760631,nsv998333,esv3893326,dgv4073n100	-	nssv583321,Chr2:130786789-131172028 gain,Developmental delay AND/OR other significant developmental or morphological phenotypes,89.96%,Benign; nssv583334,Chr2:130834577-131223148 gain,Developmental delay AND/OR other significant developmental or morphological phenotypes,91.90%,Benign; nssv13639672,Chr2:130861065-131082960 gain,Global developmental delay,62.14%,Uncertain significance; nssv13642974…	nsv497290,Chr2:130786789-131172028(GRCh37)x3,Benign,Nov 30, 2010,Overlap,89.96%; -,Chr2:130805260-131157859(GRCh37)x3,Uncertain significance,Dec 15, 2017,Overlap,86.00%; -,Chr2:130817325-131238042(GRCh37)x3,Uncertain significance,Apr 17, 2018,inclusion在内,84.88%; -,Chr2:130823258-131235417(GRCh37)x3,Benign,Jun 30, 2011,inclusion在内,86.64%; -,Chr2:130825667-131215515(GRCh37)x3,Uncertain significance…	-	-	SMPD4(OMIM:618622,AR);CCDC115(OMIM:616828,AR)	A duplication of about 357.12Kb in the 2q21.1q21.1 region (copy number: 3) was detected. No patient records with similar CNVs were found in the DECIPHER and ClinVar databases. There is 1 gold standard CNV record covering this region in the DGV database. (gssvG21372, frequency: 0.06%). This region contains 8 protein-coding genes including SMPD4 and CCDC115. The details of key genes and related dis…	VUS
20S2200078	Female	del(6p22.1p22.1,171.04K)	6	27553934	27724973	171039	0.536742	3.18e-06	1	6p22.1p22.1	chr6:27,553,934-27,724,973	gene:LOC100507173	-	-	score:0;	-	nssv13654176,Chr6:27595828-27705378 loss,Global developmental delay,64.05%,Uncertain significance;	-	-	-	-	A deletion of about 171.04Kb in the 6p22.1p22.1 region was detected (copy number: 1). No patient records with similar CNVs were found in the DECIPHER and ClinVar databases. No records of normal persons were found in the DGV and local databases. This region does not contain any known protein-coding genes or other important functional elements. In conclusion, according to the ClinGen CNV scoring sy…	VUS
20S2200078	Female	T9	9	1	141213431	141213430	1.5	0		9p24.3q34.3		gene:NFIL3;IFNA14;PTPDC1;MSANTD3-TMEFF1;AQP7P3;MIR491;TPD52L3;RGS3;C9orf16;PTENP1;PPP6C;GLIPR2;LOC100499484-C9ORF174;TOR2A;MIR24-1;KIF24;FOCAD;TUSC1;LOC100506190;TRAF1;FRMD3;RPS6;MIR27B;ZBTB5;QSOX2;LRRC26;TLR4;BAG1;LOC441454;MIR600;SWI5;IFNA21;SLC25A25;FAM75A6;NIPSNAP3A;SNHG7;OR5C1;FAM75A7;FKBP15;ATP8B5P;DBH;PAX5;UNC13B;OR13J1;MORN5;SPATA6L;DOLK;PRRC2B;DKFZP434A062;FAM75A2;SEMA4D;OR13C8;FIBCD1;TT…				9q subtelomeric deletion syndrome <100%/0%>;Basal cell nevus syndrome (BCNS) ######in OMIM_BY,except for DECIPHER,2013-08-28 <100%/1%>;Holoprosencephaly 7 (HPE7) ######in OMIM_BY,except for DECIPHER,2013-08-28,Heterozygous [100%/1%];Monosomy 9p syndrome ######in OMIM_BY,except for DECIPHER,2013-08-28 <100%/5%>;Sex reversal, autosomal dominant 2 (SRA2) ######in OMIM_BY,except for DECIPHER,2013-08-…						A duplication of chromosome 9 (9p24.3q34.3 region, about 141.21Mb in length) was detected. Duplications in this region are associated with trisomy 9 syndrome, which manifests as embryonic cessation and spontaneous abortion.	Pathogenic
20S2200078	Female	dup(Xq11.2q11.2,104.62K)	23	64187208	64291825	104617	1.44076	7.75e-07	3	Xq11.2q11.2	chrX:64,187,208-64,291,825	gene:ZC4H2	-	-	score:0;other_database_recordes:nsv4039462,nsv4043872	-	-	-	-	-	ZC4H2(OMIM:314580,XL)	A duplication of about 104.62Kb in the Xq11.2q11.2 region was detected (copy number: 3). No patient records with similar CNVs were found in the DECIPHER and ClinVar databases. There are 2 normal records in DGV and the local database. This region 1 protein-coding gene including ZC4H2 (intron1-5'UTR), among which the key genes and related diseases are detailed as follows: ZC4H2, Wieacker-Wolff Synd…	VUS
20S2200085	Female	del(1q31.2q31.2,145.37K)	1	191213159	191358526	145367	0.566117	2.37e-08	1	1q31.2q31.2	chr1:191,213,159-191,358,526	gene:-	-	-	score:0;other_database_recordes:nsv548577,esv3588319,nsv4066450,esv3890937	-	nssv13639075,Chr1:191260094-191350011 loss,Global developmental delay,61.86%,Uncertain significance;	-	-	-	-	A deletion of about 145.37Kb in the 1q31.2q31.2 region was detected (copy number: 1). No patient records with similar CNVs were found in the DECIPHER and ClinVar databases. There are 4 normal records in DGV and local database. This region does not contain any known protein-coding genes or other important functional elements. In conclusion, according to the ClinGen CNV scoring system, the score wa…	VUS
20S2200087	Male	dup(1p11.2p11.2,534.27K)	1	120811845	121346118	534273	1.37003	3.77e-07	3	1p11.2p11.2	chr1:120,811,845-121,346,118	gene:FCGR1B;HIST2H2BA;EMBP1;FAM72B	-	Patient:288981,Chr1:120935938-121350692 Duplication,414.75 kb,Likely benign,Unknown,overlap,76.77%,Global developmental delay;	score:0;other_database_recordes:nsv524681,esv2758965,dgv307n100,nsv1009340	-	nssv3395019,Chr1:120759656-121343783 gain,Global developmental delay,99.56%,Uncertain significance;	nsv995810,Chr1:120759656-121343783(GRCh37)x3,Uncertain significance,Jul 18, 2014,Overlap,99.56%;	-	-	-	A duplication of about 534.27Kb in the 1p11.2p11.2 region was detected (copy number: 3). No patient records with similar CNVs were found in the DECIPHER and ClinVar databases. There are 4 normal records in DGV and local database. This region contains 4 protein-coding genes. In summary, according to the ClinGen CNV scoring system, a score of 0 is a variable of unknown clinical significance. It is …	VUS
20S2200087	Male	del(1q44q44,128.26K)	1	245960876	246089140	128264	0.562056	1.22e-07	1	1q44q44	chr1:245,960,876-246,089,140	gene:SMYD3	-	-	score:0;other_database_recordes:nsv468805,nsv549521	-	-	-	-	-	-	A deletion of about 128.26Kb in the 1q44q44 region was detected (copy number: 1). No patient records with similar CNVs were found in the DECIPHER and ClinVar databases. There are 2 normal records in DGV and local database. This region contains one protein-coding gene. In summary, according to the ClinGen CNV scoring system, a score of 0 is a variable of unknown clinical significance. It is recomm…	VUS
20S2200087	Male	dup(7q11.23q11.23,485.52K)	7	76187758	76673276	485518	1.40076	2.52e-07	3	7q11.23q11.23	chr7:76,187,758-76,673,276	gene:LOC100133091;DTX2P1-UPK3BP1-PMS2P11;LOC100132832;POMZP3	-	-	score:-1;Gold_Standard_recordes:gssvG35131;other_database_recordes:esv2422494,nsv428174,dgv232e55,nsv517634,nsv1034692,dgv6475n100,esv2761124,esv2764008,dgv6476n100,dgv11464n54,esv3891147,nsv607593,dgv6479n100,esv23975,dgv22n31,dgv823n27,nsv470321	-	nssv13639135,Chr7:76136289-76637482 gain,Global developmental delay,92.63%,Benign; nssv581954,Chr7:76139282-76558024 gain,Abnormal facial shape,76.26%,Benign; nssv1601511,Chr7:76139286-76511841 gain,Seizures,66.75%,Likely benign; nssv1604690,Chr7:76139286-76557072 gain,Constipation;Failure to thrive;Global developmental delay;Lactic acidosis;Stereotypy,76.07%,Likely benign; nssv1603836,Chr7:76189…	-,Chr7:76134203-76712801(GRCh37)x3,Benign,Sep 30, 2013,inclusion在内,83.91%; nsv915755,Chr7:76139286-76511841(GRCh37)x3,Likely benign,Sep 21, 2012,Overlap,66.75%; nsv533275,Chr7:76139286-76557072(GRCh37)x3,Benign/Likely benign,Sep 21, 2012,Overlap,76.07%; -,Chr7:76143705-76712801(GRCh37)x3,Benign,Jul 26, 2013,inclusion在内,85.31%; -,Chr7:76144560-76710152(GRCh37)x3,Benign,Jul 12, 2016,inclusion在内,85.…	-	Chromosome 7q11.23 duplication syndrome, 609757 , Autosomal dominant	-	A duplication of about 485.52Kb in the 7q11.23q11.23 region (copy number: 3) was detected. No patient records with similar CNVs were found in the DECIPHER and ClinVar databases. There is 1 gold-standard CNV record (gssvG35131, frequency: 1.67%) covering this region in the DGV database. Related to the reported region of Williams-Beuren duplication syndrome (OMIM:609757), this region contains 3 pro…	Benign
20S2200088	Male	dup(2q21.1q21.1,328.33K)	2	130850750	131179076	328326	1.43486	1.82e-07	3	2q21.1q21.1	chr2:130,850,750-131,179,076	gene:POTEF;PTPN18;CCDC74B;LOC100216479;CCDC115;IMP4;SMPD4;TUBA3E;CCDC74B-AS1;MZT2B	-	Patient:308109,Chr2:130964454-131144665 Duplication,180.21 kb,Uncertain,Unknown,inclusion,54.89%,Supravalvular aortic stenosis;	score:-0.3;Gold_Standard_recordes:gssvG21372;other_database_recordes:esv2759092,esv2751826,esv2760631,nsv998333,esv3893326,dgv4073n100	-	nssv583321,Chr2:130786789-131172028 gain,Developmental delay AND/OR other significant developmental or morphological phenotypes,97.85%,Benign; nssv583334,Chr2:130834577-131223148 gain,Developmental delay AND/OR other significant developmental or morphological phenotypes,84.50%,Benign; nssv13639672,Chr2:130861065-131082960 gain,Global developmental delay,67.58%,Uncertain significance; nssv13642974…	nsv497290,Chr2:130786789-131172028(GRCh37)x3,Benign,Nov 30, 2010,Overlap,97.85%; -,Chr2:130805260-131157859(GRCh37)x3,Uncertain significance,Dec 15, 2017,Overlap,93.54%; -,Chr2:130825667-131215515(GRCh37)x3,Uncertain significance,Apr 10, 2018,inclusion在内,84.22%; nsv497303,Chr2:130834577-131223148(GRCh37)x3,Benign,Nov 30, 2010,inclusion在内,84.50%; -,Chr2:130868379-131157859(GRCh37)x3,Uncertain sign…	-	-	SMPD4(OMIM:618622,AR);CCDC115(OMIM:616828,AR)	A duplication of about 328.33Kb in the 2q21.1q21.1 region (copy number: 3) was detected. No patient records with similar CNVs were found in the DECIPHER and ClinVar databases. There is 1 gold standard CNV record covering this region in the DGV database. (gssvG21372, frequency: 0.06%). This region contains 8 protein-coding genes including SMPD4 and CCDC115. The key genes and related diseases are d…	VUS
20S2200088	Male	dup(4p14p14,321.54K)	4	39867546	40189088	321542	1.40863	0.000117	3	4p14p14	chr4:39,867,546-40,189,088	gene:LOC344967;N4BP2;PDS5A	-	Patient:255801,Chr4:39899797-40121806 Duplication,222.01 kb,Unknown,Inherited from normal parent,inclusion,69.05%,nan; Patient:273518,Chr4:39899797-40153440 Duplication,253.64 kb,Unknown,Paternally inherited, constitutive in father,inclusion,78.88%,Hyperactivity, Intellectual disability; Patient:290279,Chr4:39902415-40119663 Duplication,217.25 kb,Likely benign,Paternally inherited, constitutive i…	score:0;other_database_recordes:nsv1010235	-	nssv13653660,Chr4:39845669-40129004 gain,Developmental delay AND/OR other significant developmental or morphological phenotypes,81.31%,Uncertain significance; nssv13653660,Chr4:39847289-40130624 gain,Developmental delay AND/OR other significant developmental or morphological phenotypes,81.82%,Uncertain significance; nssv13656055,Chr4:39904015-40159311 gain,Global developmental delay,79.40%,Uncert…	-	-	-	-	A duplication of about 321.54Kb in the 4p14p14 region was detected (copy number: 3). No patient records with similar CNVs were found in the DECIPHER and ClinVar databases. One normal person was recorded in DGV and local database. This region contains 2 protein-coding genes. In conclusion, according to the ClinGen CNV scoring system, a score of 0 is a variable of unknown clinical significance. It …	VUS
20S2200088	Male	del(7q11.21q11.21,453.37K)	7	64635655	65089025	453370	0.537783	4.3e-07	1	7q11.21q11.21	chr7:64,635,655-65,089,025	gene:ZNF92	-	-	score:-0.9;Gold_Standard_recordes:gssvL115943;other_database_recordes:dgv1099e201,dgv226e55,nsv517778,dgv227e55,dgv2365n166,dgv1213e199,esv2759534,dgv6435n100,nsv1161551,dgv1916e212,nsv607316,esv2764020,dgv6441n100,esv33731,dgv6442n100,esv3613439,nsv435849,esv3891133,nsv1143347,dgv11418n54	-	nssv582004,Chr7:64609829-64895573 loss,Global developmental delay,57.33%,Benign; nssv1604972,Chr7:64609853-64879282 loss,Developmental delay AND/OR other significant developmental or morphological phenotypes,53.74%,Likely benign; nssv1604249,Chr7:64609853-65012082 loss,Global developmental delay;Hypertonia;Myopathy,83.03%,Likely benign; nssv13638747,Chr7:64610473-64927761 loss,Global developmenta…	nsv529147,Chr7:64609829-64895573(GRCh37)x1,Benign,Jul 30, 2009,Overlap,57.33%; nsv917062,Chr7:64609853-64879282(GRCh37)x1,Likely benign,Sep 21, 2012,Overlap,53.74%; nsv533274,Chr7:64609853-65012082(GRCh37)x1,Benign/Likely benign,Sep 21, 2012,Overlap,83.03%; -,Chr7:64727862-64964510(GRCh37)x1,Benign,Jan 07, 2015,inclusion,52.20%;	-	Myelodysplasia and leukemia syndrome with monosomy 7, 252270 , Autosomal recessive	-	A deletion of about 453.37Kb in the 7q11.21q11.21 region was detected (copy number: 1). No patient records with similar CNVs were found in the DECIPHER and ClinVar databases. There is one gold-standard CNV record (gssvL115943, frequency: 0.77%) covering this region in the DGV database. It is related to the reported region of chromosome 7 monosomy (OMIM:252270) in bone marrow, but does not cover i…	Likely Benign
20S2200088	Male	del(22q11.21q11.21,2.93M)	22	18920346	21849042	2928696	0.518	0	1	22q11.21q11.21	chr22:18,920,346-21,849,042	gene:LOC400891;PRODH;POM121L4P;CRKL;LOC150185;UFD1L;C22orf25;RIMBP3B;DGCR10;CLDN5;GP1BB;DGCR8;THAP7-AS1;DGCR2;KLHL22;CDC45;PI4KAP2;AIFM3;SEPT5-GP1BB;SEPT5;MED15;SCARF2;LOC150197;C22orf39;DGCR6L;TRMT2A;SNAP29;TMEM191C;DGCR11;ZDHHC8;MIR1306;SERPIND1;LOC388849;P2RX6P;RIMBP3C;DGCR5;PI4KA;C22orf29;RANBP1;GSC2;MRPL40;THAP7;DGCR14;GNB1L;POM121L8P;PI4KAP1;MIR1286;MIR3618;BCRP2;SLC25A1;CLTCL1;TXNRD2;RIMBP…	TBX1: entire gene(PMID:23918631, Velocardiofacial syndrome; PMID:25516202, Tetralogy of Fallot; PMID:25205790, Tetralogy of Fallot; PMID:27484032, Digeorge syndrome; PMID:21497890, Digeorge syndrome; PMID: 28035386, Tetralogy of Fallot; PMID:19597493, Tetralogy of Fallot; PMID:24826987, Pulmonary atresia; PMID:19137569, Orofacial cleft), chr22:18,729,944-21,704,972 (PMID:26884814, Digeorge syndro…	-	score:0;	Cat-eye syndrome (CES);inv dup(22) (q11.2) ######in OMIM_BY,except for DECIPHER,2013-08-28 <68%/100%>;22q11 deletion syndrome (Velocardiofacial / DiGeorge syndrome) [100%/83%];22q11 duplication syndrome <100%/83%>	nssv579957,Chr22:18627819-21440655 loss,Global developmental delay,86.06%,Pathogenic; nssv1495089,Chr22:18628019-21464119 loss,Developmental delay AND/OR other significant developmental or morphological phenotypes,86.86%,Pathogenic; nssv579958,Chr22:18628019-21505417 loss,Global developmental delay,88.27%,Pathogenic; nssv13644385,Chr22:18628132-21561468 loss,Global developmental delay,90.18%,Path…	score:0.30;110 P/LP recordes in clinvar -,Chr22:18626108-21800797(GRCh37)x1,Pathogenic,May 24, 2019,Overlap,98.35%; nsv529810,Chr22:18627819-21440655(GRCh37)x1,Pathogenic,Aug 12, 2011,Overlap,86.06%; nsv869173,Chr22:18628019-21464119(GRCh37)x1,Pathogenic,Dec 02, 2011,Overlap,86.86%; nsv1067748,Chr22:18628019-21505417(GRCh37)x1,Pathogenic,Aug 12, 2011,Overlap,88.27%; nsv497937,Chr22:18628147-21440…	CLTCL1, Congenital Insensitivity to Pain Overview LZTR1, Schwannomatosis SLC25A1, Congenital Myasthenic Syndromes TBX1, 22q11.2 Deletion Syndrome	22q11.2 deletion syndrome (Velocardiofacial/ DiGeorge syndrome), 192430/188400 , Autosomal dominant	PRODH(OMIM:600850,AD);TBX1(OMIM:217095,AD),(OMIM:187500,AD),(OMIM:192430,AD),(OMIM:188400,AD);COMT(OMIM:181500,AD) ;RTN4R(OMIM:181500,AD);SERPIND1(OMIM:612356,AD);LZTR1(OMIM:616564,AD),(OMIM:615670,AD);PRODH(OMIM:239500,AR);SLC25A1(OMIM:618197,AR),(OMIM:615182,AR);CDC45(OMIM:617063,AR);GP1BB(OMIM:231200,AR);TXNRD2(OMIM:617825,AR);SCARF2(OMIM:600920,AR);PI4KA(OMIM:616531,AR);SNAP29(OMIM:609528,AR)…	A deletion of about 2.93Mb in the 22q11.21q11.21 region was detected (copy number: 1). 110 patient records with CNVs of similar size were identified in the ClinVar database. No records of normal persons were found in the DGV and local databases. Related to the reported region of 22q11.2 deletion syndrome (cardiofacial syndrome/Digeorge syndrome) (OMIM:192430) and covering its key gene TBX1. 22q11…	Pathogenic
20S2200095	Male	dup(7p12.1p12.1,386.71K)	7	53253412	53640125	386713	1.43959	5.47e-08	3	7p12.1p12.1	chr7:53,253,412-53,640,125	gene:-	-	-	score:0;other_database_recordes:nsv1021212	-	-	-	-	-	-	A duplication of about 386.71Kb in the 7p12.1p12.1 region was detected (copy number: 3). No patient records with similar CNVs were found in the DECIPHER and ClinVar databases. One normal person was recorded in DGV and local database. This region does not contain any known protein-coding genes or other important functional elements. In conclusion, according to the ClinGen CNV scoring system, the s…	VUS
20S2200095	Male	dup(16p12.3p12.3,616.94K)	16	17592906	18209849	616943	1.47045	5.07e-08	3	16p12.3p12.3	chr16:17,592,906-18,209,849	gene:-	-	-	score:0;other_database_recordes:dgv4924n54,nsv457428,nsv1049647,esv2751550,nsv4531226,esv2758634,esv34395,nsv827581,nsv817723	-	-	-	-	-	-	A duplication of about 616.94Kb in the 16p12.3p12.3 region was detected (copy number: 3). No patient records with similar CNVs were found in the DECIPHER and ClinVar databases. There are 9 normal records in DGV and local database. This region contains 2 protein-coding genes. In summary, according to the ClinGen CNV scoring system, a score of 0 is a variable of unknown clinical significance. It is…	VUS
20S2200096	Female	dup(2p25.3p25.3,532.33K)	2	316426	848754	532328	1.37211	1.09e-07	3	2p25.3p25.3	chr2:316,426-848,754	gene:LOC339822;TMEM18	-	Patient:257448,Chr2:489448-774946 Duplication,285.50 kb,Unknown,Unknown,inclusion,53.63%,nan; Patient:331704,Chr2:475066-769160 Duplication,294.10 kb,Likely pathogenic,Paternally inherited, constitutive in father,inclusion,55.25%,Delayed puberty, Short stature;	score:-0.3;Gold_Standard_recordes:gssvG19560;other_database_recordes:esv2759016,esv34786,dgv6598n54,nsv4054723,nsv9258,dgv674e214,esv3891448	-	nssv13649176,Chr2:306341-865833 gain,Developmental delay AND/OR other significant developmental or morphological phenotypes,95.14%,Benign; nssv581865,Chr2:320817-928774 gain,Autism,99.18%,Benign; nssv13649176,Chr2:321045-834989 gain,Developmental delay AND/OR other significant developmental or morphological phenotypes,96.55%,Benign; nssv581865,Chr2:330817-938774 gain,Autism,97.30%,Benign; nssv581…	nsv534363,Chr2:330817-938774(GRCh37)x3,Benign,Oct 19, 2010,Overlap,97.30%; -,Chr2:333665-858062(GRCh37)x3,Benign,Sep 11, 2013,Overlap,96.76%; nsv498278,Chr2:383231-721431(GRCh37)x3,Benign,Nov 30, 2010,inclusion,63.53%; nsv2771757,Chr2:386460-768496(GRCh37)x3,Likely benign,-,inclusion,71.77%;	-	-	-	A duplication of about 532.33Kb in the 2p25.3p25.3 region was detected (copy number: 3). No patient records with similar CNVs were found in the DECIPHER and ClinVar databases. There is 1 gold-standard CNV record (gssvG19560, frequency: 0.03%) covering this region in the DGV database. This region contains one protein-coding gene. In summary, according to the ClinGen CNV scoring system, the score w…	VUS
20S2200096	Female	del(18q22.1q22.1,119.38K)	18	66004637	66124021	119384	0.531743	4.76e-08	1	18q22.1q22.1	chr18:66,004,637-66,124,021	gene:-	-	-	score:0;other_database_recordes:dgv3392n100,dgv1078n166,esv2758736,nsv458134,nsv577356,dgv1079n166,esv3642935,nsv438296	-	-	-	-	-	-	A deletion of about 119.38Kb in the 18q22.1q22.1 region was detected (copy number: 1). No patient records with similar CNVs were found in the DECIPHER and ClinVar databases. There are 8 normal records in DGV and local database. This region does not contain any known protein-coding genes or other important functional elements. In conclusion, according to the ClinGen CNV scoring system, the score w…	VUS
20S2200096	Female	del(12q24.31q24.33,7.35M)	12	125692255	133043063	7350808	0.895	0	2	12q24.31q24.33	chr12:125,692,255-133,043,063	gene:RIMBP2;LOC440117;MIR3612;LOC387895;LOC400084;DDX51;LOC116437;ULK1;LOC100128554;TMEM132C;GPR133;GALNT9;FZD10;LOC100507206;RAN;GLT1D1;SLC15A4;LINC00507;LOC100130238;PIWIL1;LOC100190940;STX2;FLJ37505;SFSWAP;TMEM132D;TMEM132B;FLJ31485;SNORA49;MMP17;PUS1;EP400NL;EP400;NOC4L	-	-	score:0;	-	-	-,Chr12:126470636-133777902(GRCh37)x1,Uncertain significance,Jan 19, 2018,Overlap,89.41%;	-	-	PUS1(OMIM:600462,AR)	A chimeric deletion of about 7.35Mb in the 12q24.31q24.33 region was detected (chimeric ratio: 21%). No patient records with similar CNVs were found in DECIPHER and ClinVar databases. No normal records were found in DGV and local databases. .This region contains 19 protein-coding genes including PUS1, of which the key genes and related diseases are detailed as follows: PUS1, myopathy, lactic acid…	VUS	[chimeric_ratio:21%]
20S2200096	Female	del(16p13.3p13.2,5.27M)	16	5155533	10422072	5266539	0.88	0	2	16p13.3p13.2	chr16:5,155,533-10,422,072	gene:CARHSP1;PMM2;TMEM186;METTL22;ABAT;USP7;TMEM114;GRIN2A;RBFOX1;C16orf72;MIR548X	GRIN2A: EX1-13(PMID: 23933819, focal epilepsy, language impairment with or without intellectual disability), unknown(PMID: 23933819, focal epilepsy, language impairment with or without intellectual disability), EX1-2( PMID: 27054081, epilepsy), EX4-14 (PMID: 24125812, focal epilepsy, language impairment with or without intellectual disability), chr16: 10,246,239-10,321,593 (PMID: 23933820, focal …	-	score:0;	Alpha Thalassemia, Mental Retardation syndrome ######in OMIM_BY,except for DECIPHER,2013-08-28 [34%/52%];Tuberous Sclerosis 2 (TSC2) ######in OMIM_BY,except for DECIPHER,2013-08-28 [34%/52%]	-	-,Chr16:5198105-8500444(GRCh37)x1,Uncertain significance,May 25, 2018,inclusion,62.70%;	GRIN2A, GRIN2A-Related Speech Disorders and Epilepsy PMM2, Congenital Disorders of N-Linked Glycosylation and Multiple Pathway Overview,PMM2-CDG (CDG-Ia)	Chromosome 16p13.2 deletion syndrome, 616863 , Autosomal dominant	GRIN2A(OMIM:245570,AD);ABAT(OMIM:613163,AR);PMM2(OMIM:212065,AR)	A chimeric deletion of about 5.27Mb in the 16p13.3p13.2 region was detected (chimeric ratio: 24%). No patient records with similar CNVs were found in the DECIPHER and ClinVar databases. No records of normal persons were found in the DGV and local databases. This segment is associated with the reported region (chr16:4,868,744-9,611,741, GRCh37) of chromosome 16 p13.2 deletion syndrome (OMIM:616863…	VUS	[chimeric_ratio:24%]
20S2200099	Female	del(1q31.3q31.3,108.31K)	1	196799930	196908235	108305	0.536001	3.89e-07	1	1q31.3q31.3	chr1:196,799,930-196,908,235	gene:CFHR4;CFHR1	-	Patient:380434,Chr1:196799244-196895943 Deletion,96.70 kb,Uncertain,Uncertain,overlap,88.65%,Unknown; Patient:375711,Chr1:196799244-196883398 Deletion,84.16 kb,Benign,Unknown,overlap,77.07%,Intellectual disability;	score:-1;Gold_Standard_recordes:gssvL6981,gssvL6982;other_database_recordes:nsv428290,esv2758990,nsv471614,esv26552,nsv8691,dgv733n54,nsv517662,esv3578358,nsv3999,esv3891004,dgv6e203,dgv11e55,dgv528n100,dgv529n100,dgv88e199,nsv548801,dgv43e201,nsv1130635,dgv540n100,dgv747n54,esv3588478,nsv498701,dgv544n100,esv5113,dgv751n54,nsv469599,esv3890993,dgv551n100,dgv28n111,dgv753n54,nsv4065806,dgv553n100…	-	nssv581583,Chr1:196788212-196883398 loss,Developmental delay AND/OR other significant developmental or morphological phenotypes,77.07%,Benign; nssv707325,Chr1:196799273-196891639 loss,Autism,84.68%,Benign; nssv581583,Chr1:196819082-196914268 loss,Developmental delay AND/OR other significant developmental or morphological phenotypes,82.32%,Benign; nssv707339,Chr1:196825165-196891639 loss,Autism,61…	nsv534130,Chr1:196788212-196883398(GRCh37)x1,Benign,Oct 14, 2010,Overlap,77.07%; nsv533585,Chr1:196799273-196891639(GRCh37)x1,Benign,Mar 08, 2011,Overlap,84.68%; -,Chr1:196801025-196901753(GRCh37)x0,Benign,Apr 29, 2016,inclusion,93.00%; nsv533595,Chr1:196825165-196891639(GRCh37)x1,Benign,Mar 08, 2011,inclusion,61.38%;	CFHR1, Genetic Atypical Hemolytic-Uremic Syndrome,C3 Glomerulopathy CFHR4, Genetic Atypical Hemolytic-Uremic Syndrome	-	CFHR1(OMIM:235400,AD,AR),(OMIM:603075,AD)	A deletion of about 108.31Kb in the 1q31.3q31.3 region was detected (copy number: 1). No patient records with similar CNVs were found in the DECIPHER and ClinVar databases. There are 2 gold standard CNV records covering this region in the DGV database. (gssvL6981, frequency: 1.74%; gssvL6982, frequency: 1.66%). This region contains 2 protein-coding genes including CFHR1 (intron5-3'UTR). In summar…	Benign
20S2200099	Female	dup(7q11.23q11.23,602.75K)	7	76070523	76673276	602753	1.4104	9.8e-08	3	7q11.23q11.23	chr7:76,070,523-76,673,276	gene:DTX2;DTX2P1-UPK3BP1-PMS2P11;LOC100132832;FDPSL2A;ZP3;POMZP3;LOC100133091;UPK3B	-	-	score:-1;Gold_Standard_recordes:gssvG35131;other_database_recordes:esv2422494,nsv428174,dgv232e55,dgv234e55,nsv517634,dgv6473n100,nsv1034692,dgv6475n100,esv2761124,esv2764008,dgv6476n100,dgv11464n54,esv3891147,nsv607593,esv23975,dgv22n31	-	nssv13644909,Chr7:76026279-76625289 gain,Global developmental delay,92.04%,Benign; nssv13656539,Chr7:76027481-76665055 gain,Global developmental delay,98.64%,Benign; nssv13639137,Chr7:76027481-76671218 gain,Global developmental delay,99.66%,Benign; nssv13642470,Chr7:76030503-76543138 gain,Global developmental delay,78.41%,Benign; nssv13638467,Chr7:76030503-76583970 gain,Global developmental delay…	-,Chr7:76134203-76712801(GRCh37)x3,Benign,Sep 30, 2013,Overlap,89.44%; nsv915755,Chr7:76139286-76511841(GRCh37)x3,Likely benign,Sep 21, 2012,inclusion,61.81%; nsv533275,Chr7:76139286-76557072(GRCh37)x3,Benign/Likely benign,Sep 21, 2012,inclusion,69.31%; -,Chr7:76143705-76712801(GRCh37)x3,Benign,Jul 26, 2013,Overlap,87.86%; -,Chr7:76144560-76710152(GRCh37)x3,Benign,Jul 12, 2016,Overlap,87.72%; nsv…	-	Chromosome 7q11.23 duplication syndrome, 609757 , Autosomal dominant	ZP3(OMIM:617712,AD)	A duplication of about 602.75Kb in the 7q11.23q11.23 region (copy number: 3) was detected. No patient records with similar CNVs were found in the DECIPHER and ClinVar databases. There is 1 gold standard CNV record covering this region in the DGV database. (gssvG35131, frequency: 1.67%). It is related to the reporter region of Williams-Beuren duplication syndrome (OMIM: 609757). This region contai…	Benign
20S2200099	Female	dup(11q24.3q24.3,148.07K)	11	129522004	129670076	148072	1.39788	4.58e-08	3	11q24.3q24.3	chr11:129,522,004-129,670,076	gene:-	-	-	score:0;other_database_recordes:nsv4200023	Jacobsen syndrome ######in OMIM_BY,except for DECIPHER,2013-08-28 <1%/100%>	nssv13640145,Chr11:129536974-129648544 gain,Global developmental delay,75.35%,Uncertain significance;	-	-	-	-	A duplication of about 148.07Kb in the 11q24.3q24.3 region was detected (copy number: 3). No patient records with similar CNVs were found in the DECIPHER and ClinVar databases. One normal person was recorded in DGV and local database. This region does not contain any known protein-coding genes or other important functional elements. In conclusion, according to the ClinGen CNV scoring system, the …	VUS
20S2200099	Female	del(15q11.2q11.2,1.78M)	15	21885000	23661456	1776456	0.555	0	1	15q11.2q11.2	chr15:21,885,000-23,661,456	gene:HERC2P2;GOLGA8E;OR4N4;CYFIP1;REREP3;NIPA2;HERC2P7;GOLGA8IP;MIR4509-2;MIR4509-1;POTEB;NIPA1;GOLGA8DP;GOLGA6L1;NF1P2;LOC727924;TUBGCP5;LOC283683;LOC646214;WHAMMP3;MIR4509-3;OR4M2;LOC653061;CXADRP2;OR4N3P	NIPA1: entire gene(PMID:17268193, Spastic paraplegia 6, autosomal dominant; PMID:23032108, autism spectrum disorder; PMID:28254235, Developmental, speech & motor delay), chr15:22842143-23062006(PMID:22825934, juvenile muscle clonic epilepsy)	-	score:0;other_database_recordes:dgv40e203,nsv516518,nsv1053364	Sensorineural deafness and male infertility ######in OMIM_BY,except for DECIPHER,2013-08-28 [12%/100%];Angelman syndrome (Type 1) [16%/51%];Prader-Willi syndrome (Type 1) [16%/51%];Angelman syndrome (Type 2) [0%/2%];Prader-Willi Syndrome (Type 2) [0%/2%]	nssv579371,Chr15:22765628-23739406 loss,Developmental delay AND/OR other significant developmental or morphological phenotypes,50.43%,Uncertain significance; nssv13638812,Chr15:22770421-23676512 loss,Global developmental delay;Restless legs,50.16%,Likely benign; nssv3395029,Chr15:22770421-23682708 loss,Autistic behavior,50.16%,Uncertain significance;	-,Chr15:21903815-23226254(GRCh37)x1,Likely benign,Aug 12, 2014,inclusion,74.44%; -,Chr15:21903815-23272733(GRCh37)x1,Pathogenic,Jan 31, 2018,inclusion,77.06%; -,Chr15:22750305-23656946(GRCh37)x1,Benign,May 14, 2013,inclusion,51.04%; -,Chr15:22750305-23702085(GRCh37)x1,Uncertain significance,Jan 07, 2016,Overlap,51.29%; nsv529784,Chr15:22765628-23739406(GRCh37)x1,Uncertain significance,Aug 12, 201…	NIPA1, Hereditary Spastic Paraplegia Overview	Chromosome 15q11.2 deletion syndrome, 615656 , Autosomal dominant	NIPA1(OMIM:600363,AD)	A deletion of about 1.78Mb in the 15q11.2q11.2 region was detected (copy number: 1). No patient records with similar CNVs were found in the DECIPHER and ClinVar databases. There are 3 normal records in DGV and local database. It is related to the reported region of 15q11.2 deletion syndrome (OMIM:615656) and covers its key genes NIPA1, CYFIP1, NIPA2, TUBGCP5. Loss of heterozygosity at 15q11.2 may…	Pathogenic
20S2200099	Female	dup(Xp22.31p22.31,149.12K)	23	6494921	6644041	149120	1.45414	1.22e-07	3	Xp22.31p22.31	chrX:6,494,921-6,644,041	gene:-	-	Patient:249205,ChrX:6488721-6628323 Duplication,139.60 kb,Unknown,De novo constitutive,overlap,89.46%,Intellectual disability;	score:0;other_database_recordes:esv2422345,esv2422493,dgv265e55,esv2758857,dgv2201e212,dgv2202e212,esv3576734,dgv73n64,esv2752331	Steroid sulphatase deficiency (STS) <8%/100%>;Infantile spasm syndrome, X-linked (ISSX) ######in OMIM_BY,except for DECIPHER,2013-08-28,Heterozygous [0%/100%]	nssv13650525,ChrX:6534995-6652896 gain,Developmental delay AND/OR other significant developmental or morphological phenotypes,73.13%,Benign; nssv13642444,ChrX:6537995-6652896 gain,Developmental delay AND/OR other significant developmental or morphological phenotypes,71.11%,Benign; nssv1609850,ChrX:6542451-6634671 gain,Developmental delay AND/OR other significant developmental or morphological phe…	-,ChrX:6497085-6596639(GRCh37)x3,Benign,Jan 07, 2015,inclusion,66.76%;	-	-	-	A duplication of about 149.12Kb in the Xp22.31p22.31 region was detected (copy number: 3). No patient records with similar CNVs were found in the DECIPHER and ClinVar databases. There are 9 normal records in DGV and local database. This region does not contain any known protein-coding genes or other important functional elements. In summary, according to the ClinGen CNV scoring system, the score …	Benign

## Sheet: Table S5
Table S5. The 21 definitive or candidate CHD causative CNVs explained the genetic etiology in 30 CHD samples
Sample	Gender	Structure variation	Chr	Start	End	Length	Copy-ratio	P_value	Copy_Number	Band_region	Location(hg19)	Gene	HGMD	Decipher	DGV recordes	170database	ISCA	Clinvar	GeneReview	OMIM-Phenotype	OMIM-Gene	Interpretation	Pathogenicity
19S5347595	Male	T21	21	1	48129895	48129894	1.5	0		21p13q22.3		gene:KCNJ15;D21S2088E;DNAJC28;C21orf91;DSCR6;FAM3B;LOC100129027;IFNAR2;CBR3-AS1;LINC00307;OLIG2;LINC00160;KCNJ6;FAM176C;LINC00323;FAM207A;IL10RB;KRTAP13-2;TEKT4P2;KRTAP10-9;HSF2BP;LOC100506334;NDUFV3;PKNOX1;C21orf91-OT1;SLC37A1;KRTAP25-1;TPTE;LINC00112;MIR125B2;PRMT2;ZNF295-AS1;C21orf88;CXADR;KRTAP12-4;TCP10L;LRRC3;DSCR4;ANKRD20A11P;CYYR1;GRIK1-AS1;SCAF4;LINC00163;KRTAP19-1;MX1;KRTAP19-4;LINC0011…			-	Early-onset Alzheimer disease with cerebral amyloid angiopathy [100%/0%];Down syndrome critical regions (DSCR) ######in OMIM_BY,except for DECIPHER,2013-08-28 [100%/25%];Holoprosencephaly 1 (HPE1) ######in OMIM_BY,except for DECIPHER,2013-08-28 <100%/11%>						Chromosome 21 duplication (21p13q22.3 region, about 48.13Mb long) was detected. This regional duplication is associated with trisomy 21 syndrome, which affects 1 in 830 neonates. In some cases, miscarriage occurs before birth, and the born children usually have mental retardation, special facial features (strabismus, epicanthus, flat nose bridge, low-set ears, often open mouth and tongue drooling…	Pathogenic
20B10556837	Female	dup(17q25.3q25.3,126.57K)	17	77991611	78118184	126573	1.36313	7.45e-07	3	17q25.3q25.3	chr17:77,991,611-78,118,184	gene:GAA;TBC1D16;CCDC40;EIF4A3	-	-	score:0;other_database_recordes:nsv1066606,nsv4257071	-	-	-	CCDC40, Primary Ciliary Dyskinesia GAA, Pompe Disease	-	CCDC40(OMIM:613808,AR);GAA(OMIM:232300,AR);EIF4A3(OMIM:268305,AR)	A duplication of about 126.57Kb in the 17q25.3q25.3 region was detected (copy number: 3). No patient records with similar CNVs were found in the DECIPHER and ClinVar databases. There are 2 normal records in DGV and local database. This region contains 4 protein-coding genes including CCDC40, GAA, and EIF4A3 (3'UTR-intron1). The details of key genes and related diseases are as follows: CCDC40, Pri…	VUS	VUS_contain_452 CHD genes(CCDC40,dup)
19B4152096	Female	dup(12q21.31q21.31,710.28K)	12	82523202	83233481	710279	1.48491	4.42e-08	3	12q21.31q21.31	chr12:82,523,202-83,233,481	gene:C12orf26;TMTC2;CCDC59	-	-	score:0;	-	-	-	-	-	-	A duplication of about 710.28Kb in the 12q21.31q21.31 region was detected (copy number: 3). No patient records with similar CNVs were found in the DECIPHER and ClinVar databases. No records of normal persons were found in the DGV and local databases. This region contains 3 protein-coding genes. In conclusion, according to the ClinGen CNV scoring system, a score of 0 is a variable of unknown clini…	VUS	VUS_contain_452 CHD genes(TMTC2,dup)
19B4152096	Female	del(22q11.21q11.21,3.13M)	22	18619574	21746118	3126544	0.51	0	1	22q11.21q11.21	chr22:18,619,574-21,746,118	gene:PRODH;PI4KAP1;P2RX6P;LOC388849;DGCR10;LOC400891;P2RX6;CRKL;C22orf25;TBX1;LOC150185;RIMBP3;DGCR6L;DGCR6;MIR1306;POM121L4P;TSSK2;GNB1L;C22orf29;THAP7-AS1;MED15;TMEM191B;ZDHHC8;CLTCL1;BCRP2;HIRA;LOC150197;USP18;COMT;CLDN5;KLHL22;MRPL40;LOC729444;SLC25A1;SNAP29;SLC7A4;RIMBP3C;TRMT2A;SEPT5;AIFM3;MIR1286;THAP7;SCARF2;LOC284865;DGCR9;SEPT5-GP1BB;DGCR8;POM121L8P;TMEM191A;CDC45;RANBP1;MIR4761;RTN4R;D…	PRODH: entire gene(PMID:28851938; PMID:28202261; PMID:12217952; PMID:21448237) TBX1: entire gene(PMID:23918631; PMID:25516202; PMID:25205790; PMID:27484032; PMID:21497890; PMID:28035386; PMID:19597493; PMID:24826987; PMID:19137569), chr22:18,729,944-21,704,972(PMID:26884814), EX2-7(PMID:26036351), EX2(PMID:23828768), chr22:18984458-21431174(PMID:22825934) CDC45: EX5(PMID:27374770) GP1BB: EX1-2(PM…	-	score:0;	Cat-eye syndrome (CES);inv dup(22) (q11.2) ######in OMIM_BY,except for DECIPHER,2013-08-28 <72%/100%>;22q11 deletion syndrome (Velocardiofacial / DiGeorge syndrome) [100%/78%];22q11 duplication syndrome <100%/78%>	nssv579957,Chr22:18145052-21086366 loss,Global developmental delay,78.90%,Pathogenic; nssv1495089,Chr22:18145252-21109830 loss,Developmental delay AND/OR other significant developmental or morphological phenotypes,79.65%,Pathogenic; nssv579958,Chr22:18145252-21151128 loss,Global developmental delay,80.97%,Pathogenic; nssv13644385,Chr22:18145365-21207179 loss,Global developmental delay,82.76%,Path…	score:0.30;96 P/LP recordes in clinvar -,Chr22:18626108-21800797(GRCh37)x1,Pathogenic,May 24, 2019,Overlap,99.79%; nsv529810,Chr22:18627819-21440655(GRCh37)x1,Pathogenic,Aug 12, 2011,inclusion,89.97%; nsv869173,Chr22:18628019-21464119(GRCh37)x1,Pathogenic,Dec 02, 2011,inclusion,90.71%; nsv1067748,Chr22:18628019-21505417(GRCh37)x1,Pathogenic,Aug 12, 2011,inclusion,92.03%; nsv497937,Chr22:18628147-…	CLTCL1, Congenital Insensitivity to Pain Overview LZTR1, Schwannomatosis SLC25A1, Congenital Myasthenic Syndromes TBX1, 22q11.2 Deletion Syndrome	22q11.2 deletion syndrome (Velocardiofacial/ DiGeorge syndrome), 192430/188400 , Autosomal dominant	PRODH(OMIM:600850,AD);TBX1(OMIM:217095,AD),(OMIM:187500,AD),(OMIM:192430,AD),(OMIM:188400,AD);COMT(OMIM:181500,AD);RTN4R(OMIM:181500,AD);SERPIND1(OMIM:612356,AD);LZTR1(OMIM:616564,AD),(OMIM:615670,AD);USP18(OMIM:617397,AR);PRODH(OMIM:239500,AR);SLC25A1(OMIM:618197,AR),(OMIM:615182,AR);CDC45(OMIM:617063,AR);GP1BB(OMIM:231200,AR);TXNRD2(OMIM:617825,AR);SCARF2(OMIM:600920,AR);PI4KA(OMIM:616531,AR);S…	A deletion of about 3.13Mb in the 22q11.21q11.21 region was detected (copy number: 1). 96 patient records with CNVs of similar size were found in the ClinVar database. No normal records were found in the DGV and local databases. Similar to 22q11. 2 deletion syndrome (cardiofacial syndrome/Digeorge syndrome) (OMIM:192430) is related to the reported region and covers its key gene TBX1. 22q11.2 dele…	Pathogenic
19B4152103	Male	del(7q11.23q11.23,2.56M)	7	72427236	74988341	2561105	0.503	0	1	7q11.23q11.23	chr7:72,427,236-74,988,341	gene:TRIM50;TBL2;WBSCR27;FZD9;WBSCR28;EIF4H;NSUN5;LAT2;WBSCR16;VPS37D;CLDN4;CLIP2;ABHD11;ABHD11-AS1;NCF1C;GTF2IRD1;GATSL2;MIR4284;PMS2P5;LOC541473;GTF2IRD2B;NCF1;GTF2IP1;FKBP6;GTF2IRD2;GATSL1;RFC2;PMS2L2;ELN;DNAJC30;STAG3L2;LOC100093631;WBSCR22;LIMK1;STAG3L3;GTF2IRD2P1;NCF1B;MLXIPL;MIR590;BAZ1B;BCL7B;CLDN3;STX1A;SPDYE8P;GTF2I	ELN: unknown(PMID:23481551; PMID:9915950), EX3-33(PMID:24246242), chr7:72765457-74175640(PMID:28128450,), entire gene(PMID:25205790; PMID:28277377; PMID:12865760; PMID:17270452; PMID:7693128; PMID:7611295; PMID:7726172; PMID:7557968; PMID:8968740; PMID:10627943,; PMID:10730539; PMID:21691394; PMID:28009100), 3'UTR(PMID:8132745), EX1-27(PMID:8541862) NCF1: entire gene(PMID:16532385; PMID:23340515;…	score:0.1;1 LP/P recorde in decipher Patient:754,Chr7:72332741-75315803 Deletion,2.98 Mb,Unknown,De novo constitutive,inclusion,85.85%,Autism, Hypospadias, Intellectual disability, Malar flattening, Open mouth, Scoliosis; Patient:807,Chr7:72744119-75385002 Deletion,2.64 Mb,Unknown,De novo constitutive,overlap,87.63%,Abnormal joint morphology, Autism, Hoarse voice; Patient:1039,Chr7:72332743-74616…	score:0;	Williams-Beuren Syndrome (WBS) [100%/54%];7q11.23 duplication syndrome <100%/54%>	nssv1494901,Chr7:72244345-73831339 loss,Developmental delay AND/OR other significant developmental or morphological phenotypes,54.82%,Pathogenic; nssv1603412,Chr7:72244345-73923281 loss,Global developmental delay,58.41%,Pathogenic; nssv707478,Chr7:72273942-73976950 loss,Developmental delay AND/OR other significant developmental or morphological phenotypes,60.51%,Pathogenic; nssv576168,Chr7:722757…	score:0.10;1 P/LP recordes in clinvar -,Chr7:72305671-74196360(GRCh37)x1,Pathogenic,Sep 22, 2016,Overlap,69.08%; nsv529559,Chr7:72401086-74285345(GRCh37)x1,Pathogenic,Aug 12, 2011,Overlap,72.55%; nsv531821,Chr7:72507129-74142327(GRCh37)x1,Pathogenic,Aug 12, 2011,inclusion,63.85%; nsv2772241,Chr7:72536980-74629034(GRCh37)x1,Pathogenic,Mar 31, 2015,inclusion,81.69%; -,Chr7:72589515-74386749(GRCh37)…	ELN, Williams Syndrome NCF1, Chronic Granulomatous Disease,Williams Syndrome	Williams-Beuren syndrome, 194050 , Autosomal dominant	ELN(OMIM:123700,AD),(OMIM:185500,AD);NCF1(OMIM:233700,AR)	A deletion of about 2.56Mb in the 7q11.23q11.23 region (copy number: 1) was detected. A patient record with a CNV of similar size was found in the DECIPHER database. A patient record with a CNV of a similar size was found in the ClinVar database. DGV And no normal records were found in the local database. It is related to the reported region of Williams-Beuren syndrome (OMIM:194050), and covers i…	Pathogenic
19B4152105	Female	dup(Xq28q28,134.45K)	23	151907758	152042208	134450	1.41668	1.87e-07	3	Xq28q28	chrX:151,907,758-152,042,208	gene:MAGEA3;NSDHL;CSAG1;MAGEA2B;CETN2;CSAG2;CSAG3;MAGEA2	-	Patient:258546,ChrX:151958561-152031784 Duplication,73.22 kb,Unknown,Inherited from normal parent,inclusion,54.46%,nan;	score:0;other_database_recordes:nsv4044212,esv2758901	MECP2 male duplication syndrome ######in OMIM_BY,except for DECIPHER,2013-08-28 [1%/100%];X-Linked Mental Retardation (XLMR).Dyskeratosis congenita ######in OMIM_BY,except for DECIPHER,2013-08-28 <1%/100%>	-	-,ChrX:151903225-152027245(GRCh37)x3,not provided,-,Overlap,88.87%;	NSDHL, NSDHL-Related Disorders	Chromosome Xq27.3-q28 duplication syndrome, 300869 , X-linked recessive	NSDHL(OMIM:308050,XL),(OMIM:300831,XL)	A duplication of about 134.45Kb in the Xq28q28 region was detected (copy number: 3). No patient records with similar CNVs were found in the DECIPHER and ClinVar databases. There are 2 normal records in DGV and local databases. The same as Xq27.3-q28 The reported region of duplication syndrome (OMIM:300869) is related, but its key gene FMR1 is not covered. This region contains 7 protein-coding gen…	VUS	VUS_contain_452 CHD genes(NSDHL,dup)
19B4152113	Female	del(15q11.2q11.2,559.11K)	15	22663166	23222279	559113	0.541393	9.99e-07	1	15q11.2q11.2	chr15:22,663,166-23,222,279	gene:NIPA1;WHAMMP3;NIPA2;CYFIP1;TUBGCP5;MIR4509-1;GOLGA8DP;GOLGA6L1;LOC283683;MIR4509-3;MIR4509-2	NIPA1: entire gene(PMID:17268193, Spastic paraplegia 6, autosomal dominant; PMID:23032108, autism spectrum disorder; PMID:28254235, Developmental, speech & motor delay), chr15:22842143-23062006(PMID:22825934, juvenile muscle clonic epilepsy)	-	score:-0.45;Gold_Standard_recordes:gssvL37818;other_database_recordes:dgv40e203,nsv516518,dgv94e55,nsv567313,nsv1053364,esv34233,dgv2385n100,nsv437797,esv3892626,dgv2405n100,dgv2407n100,dgv2408n100,esv2474417,nsv4530098,dgv2409n100,nsv471226,nsv568235,dgv708e212	Sensorineural deafness and male infertility ######in OMIM_BY,except for DECIPHER,2013-08-28 [3%/100%];Angelman syndrome (Type 1) [8%/84%];Prader-Willi syndrome (Type 1) [8%/84%]	nssv579363,Chr15:22572809-23174546 loss,Autism,91.46%,Uncertain significance; nssv579361,Chr15:22572809-23204016 loss,Delayed speech and language development;Obesity,96.73%,Uncertain significance; nssv13638912,Chr15:22581937-23102647 loss,Global developmental delay,78.60%,Likely benign; nssv13639244,Chr15:22582277-23102647 loss,Hepatomegaly;Hyperpigmentation of the skin;Obsessive-compulsive behav…	score:0.30;3 P/LP recordes in clinvar -,Chr15:22652330-23272733(GRCh37)x1,Pathogenic,Apr 20, 2018,inclusion在内,90.12%; -,Chr15:22665220-23147419(GRCh37)xna,Benign,Dec 15, 2015,inclusion,86.24%; nsv529775,Chr15:22669052-23300287(GRCh37)x1,Uncertain significance,Aug 12, 2011,Overlap,98.95%; -,Chr15:22698522-23059487(GRCh37)x1,Uncertain significance,Jan 20, 2016,inclusion,64.56%; nsv491976,Chr15:2269…	NIPA1, Hereditary Spastic Paraplegia Overview	Chromosome 15q11.2 deletion syndrome, 615656 , Autosomal dominant	NIPA1(OMIM:600363,AD)	A deletion of about 559.11Kb in the 15q11.2q11.2 region was detected (copy number: 1). Three patient records with CNVs of similar size were found in the ClinVar database. There is 1 gold-standard CNV record (gssvL37818, frequency: 0.41%) covering this region in the DGV database. It is related to the reported region of 15q11.2 deletion syndrome (OMIM:615656) and covers its key genes NIPA1, TUBGCP5…	Pathogenic
19B4152086	Male	del(4q25q25,352.58K)	4	113665624	114018200	352576	0.532212	1.69e-07	1	4q25q25	chr4:113,665,624-114,018,200	gene:ANK2	-	-	score:0;	Rieger syndrome, type 1 (RIEG1) ######in OMIM_BY,except for DECIPHER,2013-08-28 [5%/100%]	nssv1604999,Chr4:113815702-114006411 loss,Developmental delay AND/OR other significant developmental or morphological phenotypes,54.09%,Likely benign;	nsv917059,Chr4:113815702-114006411(GRCh37)x1,Likely benign,Sep 21, 2012,inclusion,54.09%;	ANK2, Long QT Syndrome	-	ANK2(OMIM:600919,AD)	A deletion of about 352.58Kb in the 4q25q25 region was detected (copy number: 1). No patient records with similar CNVs were found in DECIPHER and ClinVar databases. No normal records were found in DGV and local databases. This region contains ANK2(5' 1 protein-coding gene including UTR-intron1), of which the key genes and related diseases are detailed as follows: Among them, ANK2 (5U1E-intron1) g…	Likely Pathogenic
19D5253226	Male	T16[chimeric ratio: 12%]	16	1	90354753	90354752	1.061	0		16p13.3q24.3		gene:DBNDD1;DNAH3;C16orf5;ZDHHC1;PLA2G10;HS3ST6;ARL6IP1;KLHDC4;MIR4720;SLC5A2;CMIP;MIR3180-2;FOXC2;ZCCHC14;HBQ1;ABCA3;FAM18A;THOC6;C1QTNF8;ZNF500;TEPP;CNEP1R1;CTRB1;FUS;CYB5B;PKD1L2;SNORA50;LAT;FBXO31;LOC100507501;BEAN1;RSL1D1;CX3CL1;PRSS41;GPR139;UBN1;EEF2K;FAM92B;CYLD;TSNAXIP1;TAF1C;TERF2;GSG1L;EMC8;ACSM5;SSTR5-AS1;B3GNT9;USP31;NLRC3;CMTM3;PAM16;RHBDL1;SLX1B-SULT1A4;AGRP;CACNG3;MIR3935;CIITA;TR…				Alpha Thalassemia, Mental Retardation syndrome ######in OMIM_BY,except for DECIPHER,2013-08-28 <99%/8%>;Tuberous Sclerosis 2 (TSC2) ######in OMIM_BY,except for DECIPHER,2013-08-28 <99%/8%>;16p11.2-p12.1 deletion syndrome ######in OMIM_BY,except for DECIPHER,2013-08-28 <100%/11%>;ATR-16 syndrome <100%/0%>;Rubinstein-Taybi Syndrome <100%/0%>;16p13.11 recurrent microdeletion (neurocognitive disorder…						A mosaic duplication of chromosome 16 (16p13.3q24.3 region, about 90.35Mb in length, and mosaic ratio of 12%) was detected. Duplications in this region are associated with trisomy 16 syndrome, which is characterized by embryonic arrest and spontaneous abortion. Because the phenotype and pathogenicity of chromosomal aneuploidy mosaicism are difficult to determine, the clinical manifestations of th…	Pathogenic
19S5253066	Female	T18	18	1	78077248	78077247	1.5	0		18p11.32q23		gene:SNORD58C;MAPRE2;MIR4526;MIR320C2;TTC39C;ASXL3;LOC728606;SNRPD1;MEP1B;MBD1;LOC647946;CCDC102B;C18orf54;LINC-ROR;RTTN;MIR4319;NEDD4L;VAPA;LOC645355;LOC400655;SYT4;LOC729950;NETO1;SLC39A6;ADCYAP1;DLGAP1;USP14;CDH7;TAF4B;SERPINB12;WDR7;LMAN1;RAB12;TCEB3C;ZNF271;LOC284260;RAB27B;NOL4;LOC100505549;MBD2;PIK3C3;MOCOS;ATP9B;LOC100131655;MYO5B;SERPINB11;CNDP1;ZCCHC2;ROCK1P1;PIEZO2;METTL4;CCDC11;CBLN2;…				Dyggve-Melchior-Clausen syndrome (DMC) ######in OMIM_BY,except for DECIPHER,2013-08-28,Heterozygous [100%/6%];Chromosome 18p deletion syndrome ######in OMIM_BY,except for DECIPHER,2013-08-28 <99%/22%>;Holoprosencephaly 4 (HPE4) ######in OMIM_BY,except for DECIPHER,2013-08-28),Heterozygous [100%/5%];Chromosome 18q deletion syndrome ######in OMIM_BY,except for DECIPHER,2013-08-28 <100%/6%>						Chromosome 18 duplication (18p11.32q23 region, about 78.08Mb long) was detected. This regional duplication is associated with trisomy 18, which has an incidence of approximately 1 in 7500, and most cases result in miscarriage before birth. There are significantly more female patients than males. The children born show congenital multisystem multiple malformations, mainly including growth failure,…	Pathogenic
19S5253070	Male	T21	21	1	48129895	48129894	1.5	0		21p13q22.3		gene:KRTAP6-3;PCNT;CBR1;USP16;DSCR9;KRTAP10-10;DNMT3L;KCNJ6;DYRK1A;N6AMT1;MORC3;ATP5O;CLIC6;LINC00111;U2AF1;PDXK;SAMSN1-AS1;MRPS6;IL10RB;C21orf7;LOC100505746;RCAN1;LIPI;ERG;CLDN14;MRPL39;CXADR;LINC00159;URB1;MIR99A;KRTAP19-4;C21orf15;GART;KRTAP22-2;KRTAP12-2;SLC19A1;KRTAP15-1;LOC388813;HSF2BP;TFF3;POFUT2;ADARB1;C21orf91;TIAM1;KRTAP20-3;PRMT2;LINC00160;LOC100133286;KRTAP24-1;KRTAP19-7;DIP2A;BAGE4;…				Early-onset Alzheimer disease with cerebral amyloid angiopathy [100%/0%];Down syndrome critical regions (DSCR) ######in OMIM_BY,except for DECIPHER,2013-08-28 [100%/25%];Holoprosencephaly 1 (HPE1) ######in OMIM_BY,except for DECIPHER,2013-08-28 <100%/11%>						Chromosome 21 duplication (21p13q22.3 region, about 48.13Mb long) was detected. This regional duplication is associated with trisomy 21 syndrome, which affects 1 in 830 neonates. In some cases, miscarriage occurs before birth, and the children born are usually manifested as mental retardation, special facial features (strabismus, epicanthus, flat nose bridge, low-set ears, often open mouth and to…	Pathogenic
19S5253071	Female	XO	23	1	155270560	155270559	0.5	0		Xp22.33q28		gene:SLC10A3;ARL13A;ABCB7;MAOA;FAM70A;MOSPD2;RNU6-28;GLUD2;MIR4769;SPANXN4;MIR221;MIR514A3;HPRT1;PHEX-AS1;JPX;HEPH;PSMD10;MID1;VSIG1;POU3F4;GAGE12H;MIR644B;OPHN1;OCRL;DRP2;BCAP31;FAM122C;RRAGB;OGT;GAGE2D;PGRMC1;AP1S2;MIR3202-1;IL2RG;NAP1L6;FAM9A;TBL1X;MAP2K4P1;DIAPH2;HDHD1;TCEAL4;MIR510;SYN1;TCEAL6;CCDC22;MIR4536-1;LAMP2;EIF2S3;SHOX;ZIC3;SLITRK4;CXorf23;C1GALT1C1;MIR320D2;PAGE5;CXorf40A;IL9R;PDZD…				Leri-Weill dyschondrostosis (LWD) - SHOX deletion [100%/0%];Leri-Weill dyschondrostosis (LWD) - SHOX deletion [100%/0%];Steroid sulphatase deficiency (STS) [100%/1%];Xp11.22-p11.23 Microduplication <100%/2%>;Xp11.22-linked intellectual disability [100%/0%];Kallman syndrome (KAL1) ######in OMIM_BY,except for DECIPHER,2013-08-28 [100%/6%];Lesch-Nyhan syndrome (LNS) ######in OMIM_BY,except for DECIP…						Chromosome X deletion (Xp22.33q28 region, about 155.27Mb in length) was detected. Deletion of this region is associated with monosomy X, known as Turner syndrome. Turner syndrome occurs in about 1 in 4000 newborn girls, but it occurs in about 1% to 2% of spontaneously aborted embryos. Before birth, the main manifestations are spontaneous abortion, embryo arrest, and some have neck cysts and syste…	Pathogenic
[truncated: 21 more rows]

## Sheet: Table S6
Table S6. Definitive and candidate CHD-causing variants by Whole Exome Sequencing
Classification of mutated gene	SampleID	#Chr	Start	Stop	Ref	Alt	Gene Symbol	Transcript	cHGVS	pHGVS	ExIn_ID	Function	Zygosity	A.Depth	A.Ratio	Filter	rsID	dbSNP Allele Freq	1000G EAS AF	1000G AF	ESP6500 AF	ExAC EAS AF	ExAC AF	GnomAD EAS AF	GnomAD AF	PVFD AF	Panel AlleleFreq	ExAC EAS HomoAlt Count	ExAC HomoAlt Count	PVFD Homo Count	GnomAD HomoAlt Count	GnomAD HemiAlt Count	GnomAD homo	GnomAD EAS HomoAlt Count	SIFT Pred	Polyphen2 HDIV Pred	Polyphen2 HVAR Pred	MutationTaster Pred	dbscSNV_ADA_pred	dbscSNV_RF_pred	PhyloP Vertebrates	PhyloP Placental Mammals	GERP++_RS	ClinVar Significance	HGMD ID	HGMD Disease	HGMD pmID	HGMD Pred	autoPred(BGI in-house software)
Curated 452 CHD genes set	19B4152083	chr15	67073435	67073436	C	T	SMAD6	NM_005585.4	c.1054C>T	p.Q352* | p.Gln352*	EX4E	nonsense	Het	19	0.44	PASS	.	.	.	.	.	.	.	.		.	.	.	.	.	.		.	.	.	.	.	D	.	.	4.306	2.639	5.6	.	.		.	.	D
Curated 452 CHD genes set	19B4152086	chr4	170428202	170428203	T	.	NEK1	NM_012224.2	c.1908delA	p.V637Cfs*34 | p.Val637Cysfs*34	EX21	frameshift	Het	109	0.46	PASS	rs775849720	0.000108	.	.	.	0.000413	0.000108	0.000122	0.0000254557	.	.	0	0	.	0		0	0	.	.	.	.	.	.	1.026	0.042	.	Likely_pathogenic	CD182317		29068549	DM	D
Curated 452 CHD genes set	19B4152090	chr2	145156670	145156671	G	A	ZEB2	NM_014795.3	c.2083C>T	p.R695* | p.Arg695*	EX8	nonsense	Het	121	0.48	PASS	rs137852981	.	.	0	.	.	.	.		.	.	.	.	.	.		.	.	.	.	.	D	.	.	0.958	1.270	3.58	Pathogenic	CM013801		27831545|26809768|25525159|24401652|17932455|15908750|11592033	DM	D
Candidate CHD genes	19B4152105	chr14	64491845	64491846	A	G	SYNE2	NM_182914.2	c.5961-2A>G	.	IVS40	splice-3	Het	67	0.52	PASS	.	.	.	.	.	.	.	.		.	.	.	.	.	.		.	.	.	.	.	D	D	D	3.380	2.259	5.9	.	.		.	.	D
Curated 452 CHD genes set	19B4152110	chrX	70514184	70514185	C	T	NONO	NM_001145408.1	c.457C>T	p.R153* | p.Arg153*	EX6	nonsense	Hemi	62	1.00	PASS	.	.	.	.	.	.	.	.		.	.	.	.	.	.		.	.	.	.	.	D	.	.	0.575	0.396	1.54	.	.		.	.	D
Curated 452 CHD genes set	19B4152113	chr15	67073678	67073679	G	.	SMAD6	NM_005585.4	c.1298delG	p.G433Afs*106 | p.Gly433Alafs*106	EX4E	frameshift	Het	29	0.51	PASS	.	.	.	.	0	.	.	.		.	.	.	.	.	.		.	.	.	.	.	.	.	.	6.148	2.651	.	.	.		.	.	D
Curated 452 CHD genes set	19D5253044	chr12	49420180	49420181	G	A	KMT2D	NM_003482.3	c.15568C>T	p.Q5190* | p.Gln5190*	EX48	nonsense	Het	63	0.49	PASS	.	.	.	.	.	.	.	.		.	.	.	.	.	.		.	.	.	.	.	D	.	.	5.716	2.565	5.12	.	.		.	.	D
Candidate CHD genes	19S5253038R	chr3	123456391	123456392	T	C	MYLK	NM_053025.3	c.589-2A>G	.	IVS7	splice-3	Het	64	0.50	PASS	.	.	.	.	.	.	.	.		.	.	.	.	.	.		.	.	.	.	.	D	D	D	3.136	2.104	5.01	.	.		.	.	D
[truncated: 100 more rows]
[truncated: 10 more columns]

## Sheet: Table S7
Table S7. Rare disease-causing variants predicted by KGGSeq
[truncated: 1,134 more rows]
[truncated: 69 more columns]

## Sheet: Table S8
Table S8. Protein interactions among 86 potential CHD-related genes and definitive CHD genes
[truncated: 343 more rows]

[truncated: 1 more sheets: Table S9]
